# Supplementary material for: Hepatic inactivation of murine Surf4 results in marked reduction in plasma cholesterol
Source: eLife. 2022 Oct 4;11:e82269. doi: 10.7554/eLife.82269 (PMC9581532; doi:10.7554/eLife.82269)
Supplement: Figure 1—source data 1. [file elife-82269-fig1-data1.zip]

Archive with 2 entries (2 files):
- figure1-source-data/fig1b-genotyping_gel_annotated.jpg
- figure1-source-data/fig1b-genotyping_gel_unedited.jpg
