# Supplementary material for: Hepatic inactivation of murine Surf4 results in marked reduction in plasma cholesterol
Source: eLife. 2022 Oct 4;11:e82269. doi: 10.7554/eLife.82269 (PMC9581532; doi:10.7554/eLife.82269)
Supplement: Figure 2—source data 1. [file elife-82269-fig2-data1.zip]

Archive with 9 entries (9 files):
- figure2-source-data/fig2b-liver_hsp90_annotated.tif
- figure2-source-data/fig2b-liver_hsp90_unedited.tif
- figure2-source-data/fig2b-liver_pcsk9_annotated.tif
- figure2-source-data/fig2b-liver_pcsk9_unedited.tif
- figure2-source-data/fig2e-liver_gapdh_annotated.tif
- figure2-source-data/fig2e-liver_gapdh_unedited.tif
- figure2-source-data/fig2e-liver_ldlr_annotated.tif
- figure2-source-data/fig2e-liver_ldlr_unedited.tif
- figure2-source-data/Thumbs.db
