# Supplementary material for: Hepatic inactivation of murine Surf4 results in marked reduction in plasma cholesterol
Source: eLife. 2022 Oct 4;11:e82269. doi: 10.7554/eLife.82269 (PMC9581532; doi:10.7554/eLife.82269)
Supplement: Figure 3—source data 1. [file elife-82269-fig3-data1.zip]

Archive with 9 entries (9 files):
- figure3-source-data/fig3b-source-data_apob_gel1_annotated.tif
- figure3-source-data/fig3b-source-data_apob_gel1_unedited.tif
- figure3-source-data/fig3b-source-data_apob_gel2_annotated.tif
- figure3-source-data/fig3b-source-data_apob_gel2_unedited.tif
- figure3-source-data/fig3b-source-data_hsp90_gel1_annotated.tif
- figure3-source-data/fig3b-source-data_hsp90_gel1_unedited.tif
- figure3-source-data/fig3b-source-data_hsp90_gel2_annotated.tif
- figure3-source-data/fig3b-source-data_hsp90_gel2_unedited.tif
- figure3-source-data/Thumbs.db
