# Supplementary material for: Hepatic inactivation of murine Surf4 results in marked reduction in plasma cholesterol
Source: eLife. 2022 Oct 4;11:e82269. doi: 10.7554/eLife.82269 (PMC9581532; doi:10.7554/eLife.82269)
Supplement: Figure 6—figure supplement 1—source data 1. [file elife-82269-fig6-figsupp1-data1.zip]

Archive with 9 entries (9 files):
- figures5-source-data/figures5-albumin_annotated.tif
- figures5-source-data/figures5-albumin_unedited.tif
- figures5-source-data/figures5-APOB(up)-APOA1(down)_annotated.tif
- figures5-source-data/figures5-APOB(up)-APOA1(down)_unedited.tif
- figures5-source-data/figures5-SURF4(down)_annotated.tif
- figures5-source-data/figures5-SURF4(down)_unedited.tif
- figures5-source-data/figures5-Tubulin_annotated.tif
- figures5-source-data/figures5-Tubulin_unedited.tif
- figures5-source-data/Thumbs.db
