# Supplementary material for: Hepatic inactivation of murine Surf4 results in marked reduction in plasma cholesterol
Source: eLife. 2022 Oct 4;11:e82269. doi: 10.7554/eLife.82269 (PMC9581532; doi:10.7554/eLife.82269)
Supplement: Supplementary file 4. [file elife-82269-supp4.csv]

mgi_symbol	baseMean	log2FoldChange	lfcSE	stat	pvalue	padj
Gm29216	653.6883097	4.011672449	0.312530309	12.83610687	1.03E-37	2.11E-33
Elovl2	75548.95429	-1.850890043	0.204390014	-9.055677479	1.36E-19	1.39E-15
Fads2	38337.5825	-1.606035836	0.190670921	-8.423076911	3.67E-17	2.51E-13
Fabp2	8214.252184	-1.652836365	0.212750237	-7.768904939	7.92E-15	4.06E-11
Derl3	778.0670583	3.477032365	0.492905658	7.054153886	1.74E-12	7.12E-09
Agap2	672.5503481	-1.444992216	0.21084515	-6.853333896	7.21E-12	2.47E-08
Apoa4	66299.77135	-3.251062872	0.544317463	-5.972732999	2.33E-09	6.83E-06
Pgm3	3095.558974	-1.165212145	0.198531219	-5.869163314	4.38E-09	1.12E-05
Dntt	143.3323221	-2.778677259	0.530174787	-5.241058847	1.60E-07	3.64E-04
Fasn	10423.43539	1.275720264	0.246261018	5.180358122	2.21E-07	4.54E-04
Hapln4	1152.563375	0.95102309	0.184480851	5.15513173	2.53E-07	4.72E-04
Tspan31	26175.3981	-0.831493418	0.16284377	-5.106080606	3.29E-07	5.19E-04
Tkfc	78456.99968	0.970894457	0.190150892	5.105915874	3.29E-07	5.19E-04
Atf5	73150.85972	-1.173706735	0.234031303	-5.015169844	5.30E-07	7.76E-04
Bcl2l14	60.24901347	-2.415421603	0.483719663	-4.993432745	5.93E-07	8.11E-04
Cntnap1	1291.666381	-2.655265746	0.54619983	-4.86134488	1.17E-06	0.001494113
Apoa1	1983106.345	-0.928830982	0.193547829	-4.798973901	1.59E-06	0.001923523
Thrsp	7540.801299	2.091232623	0.447446724	4.673701942	2.96E-06	0.003369702
Ar	281.9097883	1.424402191	0.310262249	4.590961991	4.41E-06	0.004761328
1810055G02Rik	8753.430908	-1.31660287	0.2899515	-4.540769309	5.60E-06	0.005746178
Plcxd1	229.4814477	1.473886118	0.33186068	4.441279754	8.94E-06	0.00873133
Ntrk2	126.351434	-1.773619459	0.409095277	-4.335467943	1.45E-05	0.013555975
Gm10095	138.085849	6.110696689	1.421959457	4.29737758	1.73E-05	0.015407477
Fam83a	87.98304482	-2.351963025	0.558801137	-4.208944594	2.57E-05	0.021919313
Agxt	56681.84338	-0.73067202	0.178279925	-4.098453707	4.16E-05	0.034041624
Aqp4	1599.26915	-0.870088129	0.212743592	-4.089844118	4.32E-05	0.034041624
Lipa	26469.52322	-0.769851926	0.189709986	-4.058046407	4.95E-05	0.037579227
Gm19572	146.5027947	-2.982081028	0.736877926	-4.046913229	5.19E-05	0.038003775
Surf4	37045.68353	-0.600435974	0.151236149	-3.970188191	7.18E-05	0.050776307
Hhipl2	261.7132315	-1.175495079	0.298567526	-3.937116314	8.25E-05	0.054545032
Fads1	32846.68776	-1.080242986	0.273851657	-3.944628258	7.99E-05	0.054545032
Ttc17	3647.379832	-0.687833406	0.175181943	-3.926394446	8.62E-05	0.055251044
Pklr	13363.04298	1.048686519	0.269462504	3.891771599	9.95E-05	0.059141065
Wif1	50.1608126	-3.53815718	0.909666016	-3.889512325	1.00E-04	0.059141065
NA	10.99689148	-6.859638	1.764178476	-3.888290268	1.01E-04	0.059141065
Unc79	318.1131705	2.064997042	0.536171838	3.851371699	1.17E-04	0.066898892
Gm10447	63.6797911	1.438771371	0.386703932	3.720601865	1.99E-04	0.110138929
Elovl5	62340.96301	-1.458237957	0.39717231	-3.671549905	2.41E-04	0.130083845
Lpar3	40.9664385	2.467521611	0.676843453	3.645631202	2.67E-04	0.140234891
Fgd6	4767.835549	-0.82911194	0.228268945	-3.632171431	2.81E-04	0.144064337
Stap1	165.6928895	-1.889669209	0.521198736	-3.625621242	2.88E-04	0.144161928
Alpl	5366.215503	0.810748654	0.224481729	3.611646523	3.04E-04	0.145205282
Mast3	4149.658687	0.731661079	0.202889318	3.606207994	3.11E-04	0.145205282
Arsg	5528.055879	-0.696886725	0.193286442	-3.605460975	3.12E-04	0.145205282
Acacb	7031.41048	0.683333051	0.19092452	3.579074343	3.45E-04	0.1571123
Acot11	362.1909958	1.112635524	0.312424504	3.561294045	3.69E-04	0.160462908
Pou2f2	457.0089833	1.099979483	0.309275898	3.556628532	3.76E-04	0.160462908
Gm45548	57.30729681	1.767631393	0.496518787	3.560049367	3.71E-04	0.160462908
Gm28437	2809.04798	-5.053654872	1.428797498	-3.536998686	4.05E-04	0.169347005
Mdfic2	81.99268229	-1.910942989	0.544695589	-3.508276968	4.51E-04	0.184953966
Lhx6	403.6999559	0.739935282	0.212308344	3.485191717	4.92E-04	0.193914429
Tmem41a	1610.170139	-0.585279497	0.167907355	-3.485728753	4.91E-04	0.193914429
Mid1ip1	1916.65724	0.83871969	0.241372931	3.474787692	5.11E-04	0.196337038
Arl13b	1391.847339	-0.844944444	0.243377171	-3.471748976	5.17E-04	0.196337038
Rnd2	2462.333753	0.602018898	0.175139597	3.437366008	5.87E-04	0.215245912
Tnf	17.80492736	2.23998818	0.651699645	3.437148073	5.88E-04	0.215245912
St3gal3	7713.973335	-0.839431429	0.246352923	-3.407434423	6.56E-04	0.234314031
Cyp2b10	5288.673499	-1.046823836	0.307689612	-3.40220728	6.68E-04	0.234314031
Rab38	124.4087817	1.393967423	0.410564183	3.395248494	6.86E-04	0.234314031
Ppp1r3g	1339.015842	-1.653139375	0.486442823	-3.398424847	6.78E-04	0.234314031
Lrtm1	2494.952148	1.208326871	0.357674987	3.378281723	7.29E-04	0.245175111
Gm45299	268.7873041	0.802794097	0.238160458	3.370811868	7.49E-04	0.247857051
Paqr3	678.0146215	-0.740245322	0.221240148	-3.345890561	8.20E-04	0.266938519
B4galnt4	78.35626757	2.347573396	0.702555115	3.34147933	8.33E-04	0.266978807
Esm1	429.5790532	-1.934691278	0.583343511	-3.316555751	9.11E-04	0.2850953
Tnfaip8l1	1514.663597	-1.462906951	0.441350266	-3.314616675	9.18E-04	0.2850953
Vil1	38.93659275	2.494308643	0.768716142	3.244772039	0.001175447	0.359526721
Rsad2	1367.698716	-0.763325532	0.235627778	-3.239539663	0.001197228	0.359526721
Cpt1a	122181.9325	-0.640806828	0.197991256	-3.236541045	0.001209878	0.359526721
Gbe1	10766.9874	0.508900791	0.158132095	3.218200533	0.001289976	0.377852386
Gldn	53.26361735	-2.045250772	0.637729259	-3.207083165	0.001340882	0.387231687
Extl1	797.6568523	1.237086568	0.387097037	3.195804796	0.001394414	0.397098166
Asns	1418.798522	-1.737270139	0.547470027	-3.173269863	0.001507323	0.40687373
Igkv10-94	15.96047542	3.256386995	1.027463548	3.169345522	0.001527826	0.40687373
Tafa2	89.4156806	-1.563282124	0.49262161	-3.173393316	0.001506683	0.40687373
Slc25a29	700.3692993	-0.844691341	0.265665015	-3.179535486	0.001475113	0.40687373
Zfp811	28.42787329	1.701320547	0.536809286	3.169320264	0.001527959	0.40687373
C730002L08Rik	70.49457308	1.294963679	0.409411177	3.162990538	0.001561574	0.410493779
Rian	61.46098254	1.668672993	0.529792234	3.149674317	0.001634526	0.424231821
Pdlim3	33.2268749	-1.754881736	0.561964024	-3.122765269	0.001791606	0.459188549
Lhpp	15730.03768	-0.576410429	0.185582098	-3.10595923	0.001896629	0.474249677
Bptf	6091.836952	0.497540754	0.16011428	3.107410237	0.001887343	0.474249677
Fmr1nb	11.90946039	3.995132652	1.290694801	3.095334891	0.001965908	0.485650312
Galnt15	906.7633198	-0.652425203	0.211133334	-3.09010989	0.002000825	0.488391739
Smim22	204.3771413	-1.051063582	0.344905163	-3.047398804	0.002308312	0.55681925
Gm16559	85.88856674	1.283859247	0.42436924	3.025335309	0.002483576	0.592130774
H2-Q1	409.414125	-1.424232768	0.47202441	-3.017286264	0.002550488	0.601094396
Ppp1r14a	344.5892638	1.109276582	0.368573149	3.009651101	0.002615479	0.602559448
Plau	273.2037273	-0.652353978	0.216513445	-3.012995235	0.00258683	0.602559448
Ccl8	3.756850615	5.415427484	1.801571398	3.005946636	0.002647555	0.603171766
Klf3	10129.55263	-0.801715143	0.267207577	-3.000345841	0.002696732	0.603821658
4933404K13Rik	5.380857772	4.932565364	1.645443963	2.997710936	0.002720155	0.603821658
Onecut1	737.3748161	0.957989253	0.319795216	2.995633475	0.002738754	0.603821658
Bdh1	35054.96098	-0.923651427	0.309387084	-2.985423358	0.002831861	0.617707196
Ntn4	1904.140294	-0.700535445	0.234996266	-2.981049258	0.002872626	0.618424557
Trem2	83.35342475	-1.285997329	0.43174229	-2.978622569	0.002895472	0.618424557
A930004D18Rik	353.8561203	0.722451078	0.243589585	2.96585372	0.00301844	0.638042243
Ces2g	4375.029667	0.637496372	0.216550504	2.943869264	0.003241369	0.673767589
Adgrf1	300.8568739	-1.226781403	0.416883449	-2.942744325	0.00325317	0.673767589
Gm8941	130.3907744	1.299548444	0.442969482	2.933720036	0.003349262	0.680614312
Sync	14.86628638	2.168860568	0.740137187	2.930349409	0.003385811	0.680614312
Cyp2g1	127.5066252	1.199066196	0.40878533	2.933241746	0.003354426	0.680614312
Ripor2	274.9882503	0.678309969	0.23176775	2.926679701	0.003426015	0.682009856
Hcn3	433.3279108	1.358356251	0.465604546	2.917403325	0.00352959	0.682742665
Rai1	1763.21897	0.48058174	0.164687822	2.918137679	0.003521288	0.682742665
Unc93a2	536.0947058	-0.636599179	0.218146772	-2.918214984	0.003520415	0.682742665
Mfsd2a	17973.58333	-1.617145144	0.555544301	-2.910920228	0.00360366	0.689145195
Xirp1	180.4732841	1.326459814	0.456039415	2.90865169	0.00362991	0.689145195
Khk	53704.53637	0.500428037	0.172927604	2.893858614	0.003805395	0.704472719
Tmem86a	1986.625033	-1.04515677	0.360964165	-2.895458529	0.003786051	0.704472719
Gm6493	26.69061209	2.438500303	0.842846498	2.893172492	0.003813718	0.704472719
Ppm1n	22.62853768	2.378456049	0.823028635	2.889882499	0.003853858	0.705531372
Ldha	226753.9405	-0.962260447	0.333927775	-2.881642439	0.003956084	0.711539846
Dusp14	135.8367115	0.879889459	0.305061278	2.884303981	0.003922799	0.711539846
Serpina6	8930.159635	-0.662713937	0.230353799	-2.876939473	0.004015526	0.715950844
Myom3	945.8012561	1.393244515	0.487296276	2.859132286	0.004248016	0.750873441
Gm14137	18.23022157	2.0055636	0.704168993	2.848128245	0.00439772	0.768024429
Gm31305	6.630531623	4.29707893	1.510291924	2.845197581	0.004438388	0.768024429
Col27a1	438.5962502	0.859612856	0.302308625	2.843494315	0.004462181	0.768024429
Jazf1	132.8819987	-1.534625383	0.540527955	-2.839123063	0.004523771	0.768024429
Gm9922	8.734855771	2.77437201	0.977401026	2.83851964	0.004532333	0.768024429
Ebf1	46.60591412	-1.308554321	0.461859184	-2.833232218	0.00460799	0.768148147
Hhex	7631.401296	1.065574027	0.375780331	2.835630122	0.004573538	0.768148147
Pcyt2	38722.654	-0.560752236	0.198239149	-2.828665473	0.004674253	0.77291035
Slc3a1	3950.19513	-1.672473476	0.592235908	-2.82399877	0.004742857	0.777980267
Vps37d	101.7103251	1.040830812	0.369194096	2.81919679	0.004814399	0.783447948
Erp27	19.26701628	-2.631142612	0.941812832	-2.793700111	0.005210878	0.841290059
Gm17491	317.8602729	-0.787965514	0.282915317	-2.785163847	0.005350068	0.857014037
Inhbc	4733.306353	-0.665547698	0.239191131	-2.782493212	0.005394299	0.857400886
Dnai1	43.05290417	-1.617612495	0.582828189	-2.775453428	0.005512479	0.86944521
Cdc42ep5	280.8146273	-0.867070703	0.312859201	-2.771440638	0.005580885	0.873514964
Cpm	596.338121	-0.597403499	0.216101632	-2.764456218	0.005701776	0.885675846
Arfgef3	4.950082101	4.81637848	1.748209646	2.755034838	0.005868589	0.899138056
Fam107a	1497.487401	-1.73370831	0.629383453	-2.754613745	0.005876146	0.899138056
Gpc1	848.2510232	-1.150210838	0.418471094	-2.748602844	0.005984986	0.902324593
Cltrn	8.716086121	-2.927309698	1.065016959	-2.748603835	0.005984968	0.902324593
Satb2	64.81500335	1.240232965	0.451993573	2.743917255	0.006071084	0.908624114
Zfhx2	1631.39145	1.140541467	0.417226565	2.733626194	0.006264111	0.93071986
Tmed4	13757.07659	-0.483669437	0.177695145	-2.721905756	0.006490665	0.957443127
Shbg	3.180784009	5.1776165	1.906560906	2.715683766	0.006613906	0.96865377
Ero1b	5912.890234	0.695495604	0.256419801	2.712331894	0.006681166	0.971564736
Lepr	4477.61839	-1.406454525	0.520077667	-2.704316322	0.00684451	0.975681959
Crybg2	591.938795	1.504328006	0.556346345	2.703941565	0.006852234	0.975681959
Gm31600	22.45811177	1.87379188	0.692421378	2.706143888	0.006806955	0.975681959
Ptges	29.07547772	2.134001513	0.790878164	2.698268344	0.006970123	0.978872623
Dapk2	1443.974412	0.862941933	0.319592316	2.700133546	0.006931165	0.978872623
C730036E19Rik	76.51872216	1.252728353	0.465797461	2.68942718	0.007157476	0.998346192
Xkr4	1.693756718	1.143751508	2.187571925	0.522840641	0.601085155	0.999891008
Sox17	272.0702072	-0.233154498	0.388328976	-0.600404587	0.548236632	0.999891008
Gm7357	5.337654429	0.725480175	1.511764337	0.479889727	0.631305806	0.999891008
Gm6123	2.799744676	-0.225541374	1.993310472	-0.113149144	0.909912314	0.999891008
Mrpl15	8546.515402	0.011703238	0.238090964	0.049154481	0.960796186	0.999891008
Gm37144	16.37894238	0.690637432	0.762824094	0.905369189	0.365269833	0.999891008
Lypla1	14045.08861	-0.064359883	0.16211134	-0.397010368	0.691359815	0.999891008
Tcea1	9197.680166	-0.070127422	0.149891173	-0.467855584	0.639887868	0.999891008
Gm37277	1.863835549	-1.991535147	2.067301545	-0.963350098	0.33537186	0.999891008
Rgs20	1.554133294	0.697323889	2.162994162	0.322388244	0.74715859	0.999891008
Atp6v1h	9311.837677	-0.082564332	0.167120048	-0.494042057	0.621276478	0.999891008
Rb1cc1	5452.552968	-0.047894808	0.228267436	-0.209818839	0.833809069	0.999891008
4732440D04Rik	46.34142767	0.73798536	0.65915646	1.119590574	0.262888274	0.999891008
Pcmtd1	12757.54185	-0.10238946	0.280292403	-0.365295167	0.714891086	0.999891008
Gm38372	21.3091892	0.175625419	0.664234847	0.264402597	0.791469711	0.999891008
Gm9826	883.6825597	-0.163602241	0.290332553	-0.563499474	0.573094818	0.999891008
Gm26901	4.421403274	0.079688422	1.136835983	0.070096675	0.944116713	0.999891008
Sntg1	34.69547742	-0.068663848	0.509047328	-0.134886962	0.892701248	0.999891008
Rrs1	5229.869933	0.068907061	0.251631902	0.273840718	0.784207031	0.999891008
Adhfe1	11664.13154	0.074805467	0.2301261	0.32506294	0.745133436	0.999891008
2610203C22Rik	19.09215124	-0.360264715	0.979918327	-0.367647696	0.713135945	0.999891008
Gm6161	9.504512998	-1.062888016	0.905095221	-1.174338337	0.240259533	0.999891008
Vxn	16.44458101	-0.60784718	0.786070577	-0.773273034	0.439360811	0.999891008
Mybl1	58.02096643	-0.421203477	0.55020748	-0.765535716	0.443952607	0.999891008
Vcpip1	4361.808877	0.087760592	0.195585472	0.448707111	0.653642954	0.999891008
1700034P13Rik	123.1889198	-0.005249736	0.382429975	-0.013727314	0.989047532	0.999891008
Sgk3	1678.582974	-0.080581102	0.330473589	-0.243835225	0.807358438	0.999891008
Mcmdc2	2.443733931	-0.787674479	2.397365841	-0.328558314	0.742489561	0.999891008
Snhg6	786.0134237	-0.207124038	0.284202964	-0.728789155	0.466130646	0.999891008
Snord87	2.1562962	-0.435858754	1.765408507	-0.246888328	0.80499465	0.999891008
Tcf24	560.1880001	-0.861613333	1.002955343	-0.859074473	0.39029943	0.999891008
E330040D14Rik	6.721444972	-1.089163667	1.418125808	-0.768030355	0.442469151	0.999891008
Ppp1r42	31.31045791	-1.480212281	0.709919224	-2.085043242	0.037065376	0.999891008
Cops5	11707.82345	-0.142751775	0.167076036	-0.854412029	0.392876733	0.999891008
Cspp1	1146.298184	-0.047707203	0.293973678	-0.162283928	0.87108227	0.999891008
Arfgef1	11892.60146	0.007279617	0.218561018	0.033307023	0.973429754	0.999891008
Prex2	849.2343654	-0.023995146	0.349199824	-0.068714657	0.945216751	0.999891008
Sulf1	61.93974883	-0.05142056	0.660926446	-0.07780073	0.937986566	0.999891008
Prdm14	2.74132372	-0.941595129	1.910675491	-0.492807456	0.622148642	0.999891008
Ncoa2	6267.422569	-0.033852321	0.189648866	-0.178499991	0.858330328	0.999891008
Gm38380	1.534213826	0.897080979	2.63426267	0.340543481	0.733447284	0.999891008
Tram1	9530.716166	-0.088581711	0.181587845	-0.487817403	0.625679184	0.999891008
Lactb2	26742.83724	-0.190921352	0.256554121	-0.744175738	0.456770164	0.999891008
Gm38319	34.96795486	0.220716547	0.524685351	0.420664588	0.674000023	0.999891008
Xkr9	991.0791693	-0.257837997	0.26113382	-0.987378797	0.323456975	0.999891008
Eya1	2.533277436	0.439273493	2.029854787	0.216406364	0.828671006	0.999891008
Gm9947	4.753205194	0.424515351	1.198221939	0.354287747	0.723123249	0.999891008
Msc	53.68804168	0.753418129	0.721556399	1.04415695	0.296412781	0.999891008
Rpl5-ps1	22.45451615	-0.357156132	0.533269609	-0.669747772	0.503018593	0.999891008
Gm10566	9.877279502	0.291990988	0.87422057	0.334001507	0.738378422	0.999891008
Gm37138	4.192442688	0.937739673	1.270312878	0.738195833	0.460395455	0.999891008
Terf1	931.7316299	-0.045746779	0.201445001	-0.227093143	0.820351316	0.999891008
Sbspon	5.425921974	2.713859187	1.527491648	1.77667694	0.075621409	0.999891008
Rpl7	58052.55084	-0.081540136	0.169131441	-0.482111046	0.629727063	0.999891008
Rdh10	3434.658593	0.010756027	0.161241108	0.066707719	0.946814389	0.999891008
Stau2	908.1291118	-0.172142028	0.232457282	-0.740531882	0.458977323	0.999891008
Ube2w	2380.347675	-0.051350833	0.191894357	-0.267599495	0.78900762	0.999891008
Gm38342	5.950772963	-0.549920483	1.043549659	-0.526971073	0.598213677	0.999891008
Eloc	4166.830026	-0.154935186	0.190472212	-0.813426714	0.415973448	0.999891008
Idi1-ps5	1.832309141	0.185487571	2.109155719	0.087943991	0.929921192	0.999891008
Tmem70	5463.325731	-0.195515508	0.212696204	-0.919224245	0.357978292	0.999891008
Ly96	166.883552	0.035296368	0.394606417	0.08944702	0.928726656	0.999891008
Jph1	76.65654548	0.562124677	0.550861779	1.020445959	0.307517007	0.999891008
Rbm6-ps1	4.929560331	-0.40051537	1.152104717	-0.347637992	0.728112071	0.999891008
Pi15	16.69632839	-0.099975944	0.887018693	-0.112710075	0.910260413	0.999891008
Gm28756	9.887163163	0.391066996	0.896125677	0.43639749	0.66254836	0.999891008
Pkhd1	452.1082575	0.537127553	0.313255426	1.714663205	0.086406993	0.999891008
Mcm3	594.3439561	-0.061298139	0.314504945	-0.194903579	0.845468432	0.999891008
Paqr8	51.41809988	-0.17504681	0.591776006	-0.295799099	0.767383511	0.999891008
Efhc1	9.089813651	-0.980622156	1.110983589	-0.882661243	0.377419328	0.999891008
Tram2	3115.289928	-0.180781491	0.188410898	-0.959506552	0.337303621	0.999891008
Gm2693	5.272030893	0.65607711	1.136967741	0.577041095	0.563911695	0.999891008
Tmem14a	106.5349074	0.221712861	0.404984086	0.547460673	0.584062281	0.999891008
Gsta3	68988.72463	0.014154773	0.276709382	0.051153934	0.959202859	0.999891008
Gm28836	58.83645234	1.0702318	0.448430618	2.386616251	0.01700423	0.999891008
Gm4956	342.194374	0.225664544	1.063437341	0.212202953	0.831948703	0.999891008
Kcnq5	14.88682558	-0.934503744	0.844592849	-1.10645472	0.268529752	0.999891008
Gm27028	9.891675916	0.383016124	0.919764284	0.416428568	0.677096427	0.999891008
Gm29107	2.337047176	1.700162153	1.972318276	0.862012066	0.388680878	0.999891008
Ogfrl1	1754.87601	0.024026049	0.244199823	0.098386839	0.921625125	0.999891008
B3gat2	9.288220021	0.525381201	0.844150498	0.622378595	0.533692952	0.999891008
Smap1	2006.703777	0.046143941	0.201035944	0.229530799	0.818456385	0.999891008
Sdhaf4	1158.466053	-0.086698668	0.277703321	-0.312198889	0.754889376	0.999891008
Fam135a	2763.426247	-0.051014553	0.24998005	-0.204074498	0.838295282	0.999891008
Gm37580	2.1303908	-0.466969616	2.043722433	-0.228489744	0.819265528	0.999891008
Gm28439	33.43131421	0.094134912	0.521234789	0.180599825	0.856681693	0.999891008
Gm10222	17.22970828	-0.652652539	0.612553975	-1.065461275	0.286667241	0.999891008
Gm28438	17.89395516	-0.122726012	0.592486714	-0.207137154	0.835902746	0.999891008
Lmbrd1	10579.15584	-0.097819224	0.155423083	-0.629373848	0.529104335	0.999891008
Gm5524	831.9662005	0.126286621	0.406511759	0.310659207	0.756059712	0.999891008
Phf3	7859.096492	-0.001234447	0.268641527	-0.004595146	0.996333617	0.999891008
Ptp4a1	76845.91181	-0.120676486	0.396534172	-0.304328088	0.760877948	0.999891008
NA	3.628836329	-0.274448637	1.673010681	-0.164044761	0.869695907	0.999891008
NA	66.60275019	-0.52971431	0.447167909	-1.184598221	0.236176341	0.999891008
Gm28644	8.287291013	0.798558043	1.026200785	0.778169394	0.436469157	0.999891008
Gm19680	20.46032541	0.336551378	0.693506578	0.485289381	0.627471087	0.999891008
Gm37724	117.0424949	0.241874475	0.349103616	0.692844369	0.488407225	0.999891008
Prim2	258.7999996	-0.162705302	0.300345131	-0.541727784	0.588006047	0.999891008
1700001G17Rik	14.01343898	0.207678082	0.80528849	0.257892773	0.796489662	0.999891008
Rab23	852.9425821	0.086472256	0.335650128	0.257626168	0.796695432	0.999891008
Bag2	315.8639959	-0.046283227	0.314408586	-0.147207261	0.88296843	0.999891008
Zfp451	1733.085951	0.063456951	0.160268312	0.39594197	0.692147839	0.999891008
Bend6	28.24712884	-0.822327643	0.782731414	-1.050587249	0.2934482	0.999891008
Dst	17182.3263	-0.173252286	0.260570528	-0.664895939	0.506117053	0.999891008
Gm3052	8.498778466	1.335447576	0.946986482	1.410207644	0.158478379	0.999891008
Gm37233	9.758361758	0.508673128	1.574406103	0.323088895	0.74662792	0.999891008
Ccdc115	2379.209735	0.010037353	0.243267926	0.041260488	0.967088232	0.999891008
Imp4	4520.597718	-0.142856589	0.17245237	-0.828382867	0.407453706	0.999891008
Ptpn18	59.03197173	0.170530879	0.457087678	0.373081331	0.709087913	0.999891008
Gm28417	4.152357817	1.165695519	1.455093972	0.801113565	0.423065904	0.999891008
4930568A12Rik	4.273891747	0.752081082	1.426465514	0.527233974	0.598031118	0.999891008
Arhgef4	18.17952002	-0.405248686	0.738381307	-0.548833891	0.58311945	0.999891008
Gm38336	4.35536764	-1.067510918	1.298172432	-0.822318277	0.410895777	0.999891008
Fam168b	9158.576183	0.01728357	0.178992491	0.096560308	0.923075579	0.999891008
Gm37127	2.249690803	0.838986646	1.536943646	0.545879901	0.585148495	0.999891008
Plekhb2	2416.64031	-0.050135721	0.209605656	-0.23919069	0.810957721	0.999891008
Gm33222	2.740888291	1.031008441	1.914007568	0.538664767	0.590118189	0.999891008
Hs6st1	18318.63687	0.032879849	0.186248443	0.176537578	0.859871629	0.999891008
Gm33280	43.49448196	0.08775918	0.548334643	0.160046754	0.872844245	0.999891008
Uggt1	6633.726767	0.349172573	0.213740773	1.633626415	0.102337318	0.999891008
Neurl3	852.0652932	0.252296958	0.407912491	0.618507557	0.536240818	0.999891008
Arid5a	536.193781	-0.28478382	0.637510191	-0.446712576	0.6550826	0.999891008
Kansl3	6606.826332	-0.016216286	0.187380904	-0.086541826	0.931035708	0.999891008
Fer1l5	237.4792834	-0.241915421	0.415852674	-0.581733473	0.560746221	0.999891008
Lman2l	1627.15914	-0.150832519	0.265451883	-0.568210392	0.569892116	0.999891008
Cnnm4	785.691561	-0.481468324	0.283828763	-1.696333801	0.089822683	0.999891008
Gm37909	4.426314314	-0.308871587	1.144173659	-0.269951667	0.787197437	0.999891008
Cnnm3	2030.437438	-0.157396754	0.263089929	-0.598262178	0.549665009	0.999891008
Ankrd23	3.434019279	1.123311384	1.229072948	0.913950133	0.360743049	0.999891008
Ankrd39	409.6350018	0.093551392	0.232478918	0.402408067	0.687383734	0.999891008
Sema4c	1752.641436	0.354192502	0.496374713	0.713558714	0.475500095	0.999891008
D430040D24Rik	93.95157882	0.243711285	0.339891771	0.717026143	0.473357966	0.999891008
Fam178b	6.404398317	1.098628682	1.150943659	0.954546014	0.339807329	0.999891008
Cox5b	21430.42956	-0.10378332	0.226339528	-0.458529363	0.646572172	0.999891008
Actr1b	13913.73894	-0.034125711	0.215833811	-0.15811105	0.874369294	0.999891008
Zap70	1471.122641	-0.639145379	0.427010096	-1.496792195	0.134447338	0.999891008
Tmem131	5714.995694	-0.04549705	0.214431179	-0.212175536	0.831970092	0.999891008
Rpl12-ps1	2.513026196	0.926069173	1.775003146	0.521728187	0.601859596	0.999891008
Vwa3b	525.3492011	-0.22216973	0.42278684	-0.525488755	0.599243469	0.999891008
Inpp4a	2961.458504	0.115474936	0.257852094	0.447834003	0.654273001	0.999891008
Coa5	14205.86377	0.051812827	0.235755693	0.219773386	0.826047648	0.999891008
Unc50	3449.400427	-0.081110817	0.213955594	-0.379101174	0.704612734	0.999891008
Mgat4a	164.9036906	-0.276981407	0.505772553	-0.547640249	0.583938947	0.999891008
Cracdl	18.33756226	-0.088731831	0.668405311	-0.132751535	0.894389884	0.999891008
Tsga10	126.2413717	-0.075161537	0.34505766	-0.217823124	0.827566927	0.999891008
Lipt1	565.9574396	-0.079655794	0.290750284	-0.273966349	0.784110483	0.999891008
Mitd1	408.6668492	0.259185434	0.255607541	1.013997601	0.310583897	0.999891008
Mrpl30	6790.339274	-0.08460192	0.200615334	-0.42171213	0.67323515	0.999891008
Txndc9	5326.60276	-0.100930877	0.150204872	-0.671954748	0.501612505	0.999891008
Eif5b	11386.13065	0.071512136	0.181880185	0.393182668	0.69418457	0.999891008
Rev1	764.6067458	-0.078180016	0.297245905	-0.263014611	0.792539317	0.999891008
Aff3	68.16749243	-0.175681731	0.438015453	-0.401085693	0.688357034	0.999891008
Chst10	7.806035732	0.077195482	1.126685929	0.068515528	0.945375259	0.999891008
Pdcl3	3115.842497	-0.066862784	0.211911328	-0.315522463	0.752364999	0.999891008
Gm37309	23.73810251	-0.21462696	0.989700883	-0.216860431	0.828317115	0.999891008
Gm37091	1.622840364	-1.240773903	1.959964649	-0.633059328	0.526694901	0.999891008
Npas2	121.693049	-0.08180664	0.511443345	-0.159952496	0.872918495	0.999891008
Rpl31	16888.20192	-0.07473646	0.211127384	-0.353987527	0.723348231	0.999891008
Tbc1d8	5136.584786	-0.811045708	0.319954609	-2.5348774	0.011248669	0.999891008
Cnot11	2572.268964	-0.041024936	0.189731374	-0.21622642	0.82881126	0.999891008
Gm15832	49.77484329	-0.247028034	0.472738198	-0.522547226	0.601289374	0.999891008
Snord89	5.372566858	1.34064976	1.177638426	1.138422227	0.254944217	0.999891008
Rnf149	20420.86097	0.051413749	0.175674339	0.292665105	0.769778145	0.999891008
Gm23722	2.313072536	2.082839055	1.773814737	1.17421454	0.240309103	0.999891008
Gm5100	30.30015844	-0.132485737	0.569893327	-0.232474625	0.816169394	0.999891008
Creg2	1.489975077	0.83809301	2.644300826	0.316943141	0.751286746	0.999891008
Rfx8	2.988495349	-0.389612999	1.9014602	-0.204902001	0.837648692	0.999891008
Map4k4	3956.876381	-0.064155146	0.399885515	-0.160433783	0.87253938	0.999891008
Il1r2	180.9722308	0.50738533	0.821177133	0.617875621	0.536657331	0.999891008
Il1r1	12797.47426	0.402642683	0.458576171	0.878027923	0.379928566	0.999891008
Gm38070	44.87392877	0.086553313	0.472405768	0.183218155	0.85462685	0.999891008
Il1rl2	71.80939213	-0.439041608	0.5372135	-0.817257214	0.413781452	0.999891008
Il1rl1	3.7291583	-2.206903636	1.503775677	-1.467575031	0.142219694	0.999891008
Il18r1	24.57281357	0.855095138	0.867962291	0.985175447	0.324537899	0.999891008
Il18rap	95.36844133	1.316841157	0.681125774	1.933330388	0.053195511	0.999891008
Slc9a2	1.853385352	-0.614152325	3.182562646	-0.192974151	0.846979212	0.999891008
Gm37915	2.960754311	0.462314222	1.719942189	0.268796373	0.788086385	0.999891008
Mfsd9	84.38661781	0.181183775	0.405710535	0.446583856	0.655175554	0.999891008
Mrps9	3744.934296	-0.064689322	0.18814262	-0.343831305	0.730973156	0.999891008
Gpr45	2.466850623	-1.163217004	2.436687016	-0.477376453	0.633094079	0.999891008
Tgfbrap1	8858.27831	-0.068616335	0.185311371	-0.370275902	0.711176927	0.999891008
8430432A02Rik	19.03705423	0.077711946	0.863679855	0.089977723	0.928304918	0.999891008
AI597479	1118.116556	-0.180149334	0.199523385	-0.902898341	0.366579851	0.999891008
Fhl2	46.0013308	0.391020643	0.61087699	0.640097186	0.522109418	0.999891008
Nck2	418.3619626	-0.096671227	0.299398911	-0.322884365	0.746782818	0.999891008
Ecrg4	2.388732629	1.891784157	2.064891151	0.916166528	0.359579558	0.999891008
Gm29155	4.28308145	0.954162339	1.144618237	0.833607493	0.404502202	0.999891008
Gm29156	10.77245322	-0.724068647	0.819034458	-0.884051507	0.376668409	0.999891008
Uxs1	1273.647065	-0.237467509	0.193954885	-1.224344044	0.220822468	0.999891008
Tpp2	4395.787287	0.095855456	0.186510466	0.513941433	0.607292938	0.999891008
Mettl21c	1.967709997	-2.183393271	2.020365389	-1.080692276	0.27983402	0.999891008
Tex30	298.1602774	-0.300926286	0.30906074	-0.97368008	0.330215411	0.999891008
Poglut2	500.2682255	-0.180530033	0.314308158	-0.574372723	0.565715607	0.999891008
Bivm	1440.265651	-0.084696988	0.301694926	-0.280737198	0.778911976	0.999891008
Ercc5	2274.552282	-0.126363983	0.195507494	-0.646338306	0.518060285	0.999891008
Gulp1	36.38605146	-0.470313879	0.497342511	-0.945653887	0.34432515	0.999891008
Gm38110	21.74043817	-0.145947085	0.638268785	-0.228660853	0.819132523	0.999891008
Col3a1	2750.535378	-0.498386183	0.213023834	-2.339579446	0.019305465	0.999891008
Col5a2	466.6566881	-0.521072882	0.412156968	-1.264258336	0.206137319	0.999891008
Gm38211	2.352570804	-2.761537877	2.342472492	-1.178898743	0.238438498	0.999891008
Wdr75	1670.668049	0.146510991	0.195498433	0.749422844	0.453602387	0.999891008
Gm5526	137.0237961	-0.183444827	0.305152241	-0.60115838	0.547734502	0.999891008
Gm18303	3.285452088	0.586507207	1.578835557	0.37148087	0.710279401	0.999891008
Slc40a1	24108.46793	0.060694608	0.23282436	0.260688394	0.794332817	0.999891008
Dnah7b	11.380614	-0.396821052	0.763941005	-0.519439393	0.603454367	0.999891008
Slc39a10	223.7193098	-0.147219659	0.330700527	-0.445175157	0.656193178	0.999891008
Gm28151	9.697529788	1.414718973	0.869845306	1.626402951	0.103863964	0.999891008
Tmeff2	17.51731568	-1.009529441	3.737093583	-0.270137587	0.787054407	0.999891008
Cavin2	2642.822554	-0.477161381	0.268821071	-1.775014807	0.075895442	0.999891008
Nabp1	2210.871336	0.047937308	0.266140524	0.18012029	0.857058134	0.999891008
Gm17767	137.6219664	-0.460097485	0.401314824	-1.146475179	0.251598591	0.999891008
Gm28055	17.78650269	1.075693577	0.710336228	1.514344243	0.129938553	0.999891008
Myo1b	29132.04082	0.035606366	0.236159576	0.150772486	0.880155191	0.999891008
Stat4	30.83122062	0.046297563	0.711458979	0.065074114	0.948114991	0.999891008
Gm31812	85.88311293	0.279017393	0.476849109	0.585127218	0.558462179	0.999891008
Stat1	882.0421206	-0.060395587	0.286772542	-0.210604496	0.833195904	0.999891008
Gls	779.95767	-0.044893512	0.428744801	-0.10470917	0.916606585	0.999891008
Nab1	11955.56681	-0.173605329	0.210188524	-0.825950557	0.408832139	0.999891008
Nemp2	64.72826677	-0.133513389	0.602002188	-0.221782232	0.824483412	0.999891008
Mfsd6	1418.71415	-0.011199464	0.174855237	-0.064049923	0.948930476	0.999891008
Inpp1	1735.398646	0.095664154	0.189724091	0.504227761	0.614101334	0.999891008
Hibch	11861.61756	-0.021326986	0.265132132	-0.080439086	0.935888041	0.999891008
1700019D03Rik	47.19454969	-0.125843677	0.471116554	-0.267117926	0.789378366	0.999891008
Pms1	541.3794695	0.38588749	0.445133939	0.866901973	0.385995722	0.999891008
Ormdl1	1499.925044	-0.019682847	0.293335707	-0.067100071	0.946502037	0.999891008
Osgepl1	1381.305157	-0.052947563	0.214718773	-0.246590283	0.805225325	0.999891008
Asnsd1	378.482288	-0.226819432	0.190577878	-1.190166635	0.233980904	0.999891008
Stk17b	1525.111853	-0.083567291	0.423695617	-0.197234259	0.843644222	0.999891008
Hecw2	1274.831152	-0.375279502	0.435290926	-0.862134907	0.388613284	0.999891008
Gtf3c3	1727.349245	0.154998205	0.181607697	0.853478172	0.393394187	0.999891008
Pgap1	1269.619812	0.051579888	0.262371636	0.196590947	0.844147655	0.999891008
Ankrd44	803.897871	0.252500877	0.34859381	0.724341253	0.468856256	0.999891008
Gm37370	3.239999751	0.469378526	1.867085602	0.251396361	0.801507681	0.999891008
Sf3b1	15254.92729	0.022527968	0.192487113	0.117036242	0.906831334	0.999891008
E330011M16Rik	71.35632187	-0.131976914	0.369432112	-0.357242671	0.720910144	0.999891008
Coq10b	2700.252675	-0.504017558	0.269147053	-1.872647506	0.061117077	0.999891008
Gm17971	21.53591545	0.447659399	0.750958283	0.596117534	0.551096712	0.999891008
Hspd1	74776.12009	0.061025427	0.150730044	0.404865714	0.685576222	0.999891008
Hspe1	16608.83846	-0.132174447	0.17910784	-0.737960138	0.460538673	0.999891008
Mob4	3733.385279	-0.164205523	0.1787478	-0.918643602	0.358282018	0.999891008
Rftn2	104.6648403	-0.411927622	0.315654363	-1.304995812	0.191894274	0.999891008
Mars2	793.4346891	0.132749103	0.213567828	0.621578186	0.534219269	0.999891008
Plcl1	85.95043303	-0.027806185	0.555011511	-0.050100194	0.960042545	0.999891008
Gm38056	3.49456305	-0.086911863	1.24286978	-0.069928374	0.944250669	0.999891008
9130024F11Rik	13.01716837	-0.190090018	0.82151371	-0.231389952	0.81701187	0.999891008
4930558J18Rik	2.856770814	0.860214836	1.994241486	0.431349383	0.666214348	0.999891008
1700066M21Rik	1972.365551	-0.281520935	0.372528791	-0.75570249	0.449827591	0.999891008
Tyw5	678.525155	-0.366116673	0.200227103	-1.828507072	0.067473485	0.999891008
Maip1	1462.103179	-0.114307621	0.220472593	-0.518466351	0.604132931	0.999891008
Gm37373	4.513503774	-2.010577056	1.454736781	-1.38208993	0.16694409	0.999891008
Spats2l	172.3583538	-0.468572811	0.373001207	-1.25622331	0.209035018	0.999891008
Kctd18	794.570747	0.044590098	0.238464545	0.186988377	0.851669746	0.999891008
Sgo2a	8.693294911	1.119677996	0.925047855	1.210400078	0.226125412	0.999891008
Aox1	4309.359632	0.429919249	0.42295678	1.016461421	0.30940971	0.999891008
Aox3	27338.04115	0.246328084	0.574239316	0.428964157	0.667949309	0.999891008
Aox2	9.447845634	-0.77510749	1.004972798	-0.77127211	0.44054566	0.999891008
Gm37607	13.22579415	1.091565705	0.861709212	1.266744848	0.205246538	0.999891008
Bzw1	21935.16459	-0.134191594	0.148666643	-0.902634186	0.366720077	0.999891008
Clk1	4122.68348	0.16503275	0.223032373	0.739949756	0.459330482	0.999891008
Ppil3	841.2446811	-0.11691294	0.190661297	-0.613197028	0.53974607	0.999891008
Nif3l1	1396.132921	-0.054306222	0.232079745	-0.233998114	0.814986443	0.999891008
Orc2	684.499506	-0.027866236	0.213265248	-0.130664684	0.896040571	0.999891008
Gm15834	2.610151117	0.422844876	2.506787747	0.168679968	0.866048376	0.999891008
Fam126b	4485.640591	0.194454595	0.264552786	0.735031364	0.462320393	0.999891008
Ndufb3	7330.830763	0.039209566	0.232539418	0.168614709	0.86609971	0.999891008
Flacc1	20.74335504	1.250743718	0.900690459	1.388649903	0.164939235	0.999891008
Gm20257	65.60473554	0.245267399	0.511226764	0.479762439	0.631396324	0.999891008
Cflar	9091.901096	-0.043705598	0.186456888	-0.234400553	0.814674029	0.999891008
Casp8	3996.419252	0.022492714	0.220870338	0.101836736	0.918886266	0.999891008
Gm37760	4.685708495	1.354694824	1.361016869	0.995354911	0.31956368	0.999891008
Trak2	4794.184882	0.15886403	0.287956902	0.551693774	0.581158176	0.999891008
Stradb	5137.217803	-0.005113058	0.183868678	-0.027808206	0.977815121	0.999891008
Tmem237	425.1462021	-0.106517865	0.349356887	-0.304896996	0.760444604	0.999891008
G730003C15Rik	23.76504383	0.048774416	0.747424311	0.065256663	0.947969647	0.999891008
Mpp4	28.36144941	-1.035783228	0.680893574	-1.521211636	0.128206736	0.999891008
Gm29017	6.818447569	0.190586591	1.415215464	0.134669664	0.892873059	0.999891008
Als2	7437.817788	-0.089538737	0.165411909	-0.541307677	0.58829553	0.999891008
Cdk15	4.169247655	-0.354982527	1.216568559	-0.29178999	0.7704472	0.999891008
Fzd7	2042.975074	0.291251798	0.293796481	0.991338619	0.321520261	0.999891008
Gm26813	88.4974166	0.478883744	0.575935982	0.831487803	0.405698115	0.999891008
Sumo1	3695.377603	-0.090926356	0.173088944	-0.525315792	0.599363681	0.999891008
D430013B06Rik	4.134156151	1.693730524	1.679193883	1.008656917	0.313139201	0.999891008
Nop58	4053.619405	0.096524258	0.212442477	0.454354795	0.649573483	0.999891008
Bmpr2	4162.38411	0.049202305	0.292390294	0.168276124	0.866366056	0.999891008
Fam117b	1945.008209	-0.321026753	0.453963301	-0.707164551	0.479464225	0.999891008
Ica1l	3.884330431	-0.751416083	1.620532389	-0.463684705	0.642873657	0.999891008
Wdr12	2387.412057	0.01084267	0.181293548	0.059807258	0.952309145	0.999891008
Carf	291.8266101	0.366222073	0.235046496	1.558083524	0.11921345	0.999891008
Nbeal1	2124.308036	0.283706254	0.246434028	1.151246264	0.249630937	0.999891008
Cyp20a1	1488.000335	0.012295582	0.169959687	0.072344106	0.942328065	0.999891008
Abi2	669.6953872	0.017590657	0.443942321	0.039623745	0.968393097	0.999891008
Raph1	5670.716417	-0.088229191	0.310476109	-0.284173851	0.776277154	0.999891008
Gm11575	2.444345944	-0.514715346	1.469461194	-0.350274882	0.726132414	0.999891008
Gm38388	4.820428856	-0.352725137	1.845734582	-0.191102849	0.848445016	0.999891008
Eif4a-ps4	545.1088307	0.061518666	0.203751161	0.301930382	0.762705135	0.999891008
Cd28	54.07802751	-0.089503294	0.651613605	-0.137356392	0.890749098	0.999891008
Gm11581	12.96909872	-0.919997325	0.694784919	-1.32414694	0.185454249	0.999891008
Ctla4	10.83472294	-1.12482371	1.231233127	-0.913574924	0.360940248	0.999891008
Icos	100.2154998	0.188122771	0.464777827	0.404758488	0.685655045	0.999891008
Pard3b	803.8444481	-0.133900878	0.356393061	-0.375711237	0.707131583	0.999891008
Pard3bos3	44.90174238	-0.891301855	0.567158858	-1.571520646	0.116061763	0.999891008
Gm29084	48.1149309	-0.102241685	0.49111736	-0.208181777	0.835087037	0.999891008
Gm11599	3.745876077	-1.761621086	1.337314868	-1.317282211	0.187744046	0.999891008
Nrp2	2682.282033	0.18859251	0.486204075	0.387887555	0.698099248	0.999891008
Gm37121	6.86307314	0.985545211	1.385748477	0.711200645	0.476959909	0.999891008
Gm4208	1.797961436	-2.329121368	2.549956993	-0.913396334	0.361034133	0.999891008
Ino80d	1261.054886	0.091651859	0.365782982	0.250563486	0.802151616	0.999891008
Ino80dos	21.79814043	0.187796938	0.741731537	0.253187209	0.80012355	0.999891008
Gm20342	79.49913636	0.220941125	0.605882057	0.364660287	0.715365007	0.999891008
Ndufs1	17031.45444	-0.058713083	0.188793266	-0.310991406	0.755807155	0.999891008
Eef1b2	30267.90899	-0.10305979	0.177856517	-0.579454672	0.562282423	0.999891008
Snora41	7.99432297	-0.918640063	1.033514735	-0.888850475	0.374083445	0.999891008
Gpr1	1.967381055	1.435237843	3.099576755	0.463043169	0.643333424	0.999891008
Zdbf2	3.082476191	1.22037772	2.862322061	0.426359331	0.669846031	0.999891008
Adam23	3696.255065	-0.045922428	0.360938745	-0.127230532	0.898757941	0.999891008
Mdh1b	1.791128247	0.50121572	2.157294671	0.232335307	0.816277591	0.999891008
Fastkd2	2104.347509	-0.148243024	0.183492997	-0.807894724	0.419151189	0.999891008
4933402D24Rik	4.900955184	-1.494397089	1.411079807	-1.059045053	0.289579262	0.999891008
Klf7	592.9197349	0.036781041	0.412311554	0.089206913	0.928917472	0.999891008
Creb1	1718.083777	-0.023949181	0.20898984	-0.114594953	0.90876618	0.999891008
Mettl21a	833.2259712	-0.007948244	0.190050937	-0.041821651	0.966640875	0.999891008
Gm28982	2.588598372	0.318207791	1.8779184	0.169447081	0.865444994	0.999891008
2810408I11Rik	48.75441009	-1.294372734	0.616866221	-2.098303797	0.035878317	0.999891008
Ccnyl1	757.365505	-0.23116009	0.34077422	-0.678337961	0.497557435	0.999891008
Fzd5	924.6242511	-0.377500117	0.300459921	-1.256407564	0.208968241	0.999891008
Gm38058	1.438888464	-1.483358025	3.357437044	-0.44181261	0.658624812	0.999891008
Plekhm3	421.2660171	0.416454919	0.497138133	0.837704635	0.40219661	0.999891008
Rpl10a-ps1	913.3491159	-0.012554336	0.222972327	-0.056304457	0.955099269	0.999891008
D630023F18Rik	5.784083893	-1.693194406	1.050407706	-1.611940198	0.106974954	0.999891008
Idh1	32428.30197	-0.065258244	0.209601093	-0.311344962	0.75553839	0.999891008
Pikfyve	1657.81685	0.120466502	0.20618612	0.58426097	0.559044747	0.999891008
Map2	68.26510549	0.171504667	0.3851092	0.445340353	0.65607381	0.999891008
Rpe	2975.997083	-0.007234194	0.194711072	-0.037153479	0.970362631	0.999891008
Kansl1l	729.4484077	-0.063581262	0.339628181	-0.187208441	0.851497207	0.999891008
Gm37570	20.44313555	0.098849725	0.613609369	0.161095527	0.872018163	0.999891008
Gm38387	10.73845566	0.600651905	0.854326164	0.703070947	0.482011537	0.999891008
Gm38162	5.065034787	1.046089465	1.434292533	0.729341777	0.465792623	0.999891008
Gm15789	1.965891117	0.341309719	2.141512758	0.159377859	0.873371182	0.999891008
6820402A03Rik	4.67765415	0.371623502	1.492354996	0.249018165	0.803346731	0.999891008
Gm37285	40.08708452	-0.085506415	0.439238445	-0.194669698	0.845651536	0.999891008
Gm37755	2.679658364	-4.817468424	2.650124329	-1.817827326	0.069090529	0.999891008
Gm38218	18.53884347	0.186445904	0.686634546	0.271535863	0.785978921	0.999891008
Acadl	55075.41509	-0.1500362	0.201012596	-0.746401983	0.455424622	0.999891008
Gm15793	19.38561441	-0.049438086	0.537461645	-0.091984399	0.926710435	0.999891008
Myl1	6.176968151	-2.570248648	2.005146093	-1.281826126	0.199903647	0.999891008
Lancl1	3132.333235	-0.115532904	0.334665594	-0.345218948	0.729929775	0.999891008
Cps1	678441.7586	0.174808031	0.24416177	0.715951688	0.474021181	0.999891008
Erbb4	118.4573252	0.222015288	0.473186064	0.469192364	0.638932143	0.999891008
Ikzf2	14.15191587	0.955456531	0.67387957	1.417844633	0.15623613	0.999891008
Bard1	21.74723469	0.364240051	0.801469819	0.454465086	0.649494116	0.999891008
Atic	4103.604091	0.12609272	0.199027028	0.633545708	0.526377342	0.999891008
Fn1	155263.0678	0.157164574	0.212102105	0.740985448	0.458702264	0.999891008
Apol7d	16.95012447	1.018218164	0.635375643	1.602545164	0.109035109	0.999891008
Gm8883	3550.246282	0.321652194	0.238960765	1.346046048	0.178287666	0.999891008
Gm28818	34.62025151	-0.981923818	0.50474832	-1.945373126	0.051730087	0.999891008
Mreg	3879.780023	-0.209153948	0.281672579	-0.742542807	0.457758526	0.999891008
NA	2.681530484	-1.558976979	1.704434437	-0.9146594	0.360370465	0.999891008
NA	115.6073786	0.52912128	0.318958993	1.658900646	0.097135814	0.999891008
Pecr	26980.64372	0.255690299	0.37575752	0.680466219	0.496209305	0.999891008
Tmem169	12.74192817	0.492414931	0.749465893	0.657021134	0.511167328	0.999891008
Xrcc5	3344.64972	-0.112605908	0.186835733	-0.602700062	0.54670824	0.999891008
Smarcal1	1054.372795	0.06061057	0.262461754	0.230931054	0.817368365	0.999891008
Rpl37a	21674.59957	-0.113843483	0.186676595	-0.609843364	0.541965572	0.999891008
Igfbp2	228650.2764	-0.217466107	0.270961006	-0.802573441	0.422221324	0.999891008
Igfbp5	587.2029169	-0.079735877	0.439835403	-0.181285719	0.856143315	0.999891008
C530043A13Rik	2.561127524	-0.775782379	1.60082871	-0.484612984	0.627950901	0.999891008
6030407O03Rik	6.413329204	-0.679081671	1.306301313	-0.519850715	0.603167629	0.999891008
Tns1	37778.17964	0.114826661	0.370031298	0.310316077	0.756320607	0.999891008
Rufy4	127.9221403	0.734768811	0.502176775	1.463167649	0.143421511	0.999891008
Cxcr2	287.9429276	1.442435854	0.754503823	1.911767456	0.055906028	0.999891008
Cxcr1	11.13191904	1.239686837	1.090744106	1.136551488	0.25572583	0.999891008
Arpc2	18273.85807	-0.021435636	0.178074492	-0.120374547	0.904186453	0.999891008
Aamp	17748.04481	-0.079877831	0.23722325	-0.336720075	0.736327928	0.999891008
Pnkd	10389.77603	-0.01381765	0.352727883	-0.039173683	0.968751916	0.999891008
Gm37503	10.47909047	-0.288074657	0.773071065	-0.372636708	0.709418848	0.999891008
Tmbim1	8200.979398	0.116354732	0.191110887	0.608833613	0.542634731	0.999891008
Catip	7.895334326	0.439373964	1.337235714	0.328568823	0.742481617	0.999891008
Slc11a1	1746.394829	-0.013119738	0.444396172	-0.029522617	0.976447781	0.999891008
Ctdsp1	22405.93448	-0.119738926	0.181451852	-0.659893657	0.509322075	0.999891008
Usp37	781.271858	-0.04618248	0.271691412	-0.169981375	0.865024784	0.999891008
Cnot9	2711.749928	0.017572484	0.160175961	0.109707373	0.912641453	0.999891008
Plcd4	4.326049401	-0.994677405	1.19330034	-0.833551598	0.40453371	0.999891008
Zfp142	672.7790668	0.031500436	0.255243577	0.123413237	0.901779875	0.999891008
Bcs1l	1380.075122	-0.161819886	0.248557608	-0.651035738	0.515023417	0.999891008
Rnf25	1978.66718	-0.156428941	0.220419209	-0.70968833	0.47789743	0.999891008
Stk36	48.70336376	-0.303991127	0.496455811	-0.612322627	0.540324322	0.999891008
Ttll4	1859.456537	-0.107321262	0.249055448	-0.430913128	0.666531538	0.999891008
Cyp27a1	66272.27442	-0.158819122	0.338458155	-0.469243004	0.63889595	0.999891008
Prkag3	25.37304211	-0.763694952	0.74655353	-1.022960741	0.306326408	0.999891008
Wnt6	4.406644767	0.255773571	1.17386041	0.21789096	0.827514071	0.999891008
Fev	6.361016868	-1.55907673	1.372123856	-1.136250728	0.255851646	0.999891008
Ihh	157.8501765	0.136583515	0.56955664	0.239806728	0.810480091	0.999891008
Nhej1	162.2516074	-0.39277708	0.279679814	-1.404381228	0.160205358	0.999891008
Slc23a3	12.17427206	-0.844298994	0.743965067	-1.134863761	0.256432406	0.999891008
Cnppd1	8722.739934	-0.141507528	0.186490111	-0.758793734	0.447975954	0.999891008
Retreg2	26874.82228	-0.130718135	0.219226416	-0.596270001	0.550994868	0.999891008
Zfand2b	4995.929863	0.043836921	0.217426028	0.201617631	0.840215661	0.999891008
Abcb6	128.0416664	-0.166556069	0.338778615	-0.491636903	0.622976051	0.999891008
Atg9a	4307.97202	0.018783456	0.19663323	0.095525341	0.923897563	0.999891008
Ankzf1	1766.005804	0.081644089	0.250585117	0.325813798	0.744565239	0.999891008
Glb1l	225.6984845	-0.14242136	0.226451276	-0.628927169	0.529396738	0.999891008
Stk16	11024.39586	-0.189272657	0.214507739	-0.882358174	0.377583146	0.999891008
Tuba4a	13951.62025	-0.056992087	0.208705623	-0.273074036	0.784796305	0.999891008
A630095N17Rik	28.02974067	0.400360247	0.457259972	0.87556373	0.38126725	0.999891008
Dnajb2	5798.602838	-0.110159839	0.202742906	-0.543347439	0.586890607	0.999891008
Ptprn	26.32860907	0.069471818	0.596169707	0.116530272	0.907232296	0.999891008
Dnpep	6047.811325	-0.039094842	0.231723543	-0.168713295	0.866022161	0.999891008
Des	790.6662289	-0.124603139	0.310405533	-0.401420483	0.688110572	0.999891008
Speg	89.26372361	0.018249322	0.30894763	0.059069306	0.952896906	0.999891008
Gmppa	2727.700012	0.153076621	0.154901656	0.9882181	0.323045845	0.999891008
Chpf	517.8994024	-0.348783999	0.307187278	-1.135411601	0.256202901	0.999891008
Obsl1	170.7301459	-0.141943249	0.546193629	-0.259877159	0.79495853	0.999891008
Tmem198	6.2347606	0.258361918	1.368618711	0.188775672	0.85026864	0.999891008
Inha	5.305110924	-0.804662222	1.101418719	-0.730568864	0.465042536	0.999891008
Stk11ip	1410.352376	0.021932041	0.186835743	0.117386749	0.906553584	0.999891008
Slc4a3	26.94041234	-0.018107493	0.54286391	-0.033355492	0.973391102	0.999891008
Epha4	48.53211826	0.032330616	0.6928336	0.046664331	0.962780759	0.999891008
Sgpp2	17.34762076	-0.590825105	0.828918294	-0.712766396	0.475990323	0.999891008
Farsb	4040.460221	0.165627062	0.220228949	0.752067623	0.452010393	0.999891008
4833412K13Rik	2.156069586	-0.203196314	1.992055819	-0.102003323	0.918754037	0.999891008
BC035947	11.0566865	0.513484836	0.951770665	0.539504793	0.58953859	0.999891008
Mogat1	107.4013766	0.880652213	0.540232957	1.63013419	0.103073139	0.999891008
5730419F03Rik	1.846617544	-1.544223611	2.153973675	-0.716918516	0.473424376	0.999891008
Acsl3	1838.759743	0.004433982	0.367527376	0.01206436	0.990374267	0.999891008
Utp14b	609.5617675	0.233802047	0.546442702	0.427861963	0.668751621	0.999891008
Kcne4	77.00287113	0.051252638	0.855358586	0.059919475	0.952219769	0.999891008
Scg2	5.526184847	-0.088549943	1.157232052	-0.076518744	0.939006402	0.999891008
Ap1s3	208.5579415	-0.139164912	0.311183823	-0.447211269	0.654722526	0.999891008
Wdfy1	1457.329372	0.114604729	0.57665913	0.198739121	0.84246682	0.999891008
Mrpl44	2916.874025	-0.086242078	0.210336954	-0.410018669	0.681792253	0.999891008
Serpine2	780.0447461	2.085257502	1.166467085	1.78766939	0.073829363	0.999891008
Fam124b	2.107010932	0.876211131	2.48097977	0.353171413	0.723959938	0.999891008
Cul3	9015.29512	-0.071961985	0.187445892	-0.383908043	0.701046605	0.999891008
Gm37902	5.340906593	0.750099193	1.720490485	0.435979855	0.662851345	0.999891008
Dock10	807.498904	0.198746022	0.580477661	0.342383583	0.732062241	0.999891008
Irs1	1002.613528	0.30354431	0.252924725	1.20013696	0.230086153	0.999891008
Rhbdd1	3251.285161	0.043768741	0.168421758	0.259875813	0.794959569	0.999891008
Col4a4	80.36155048	0.003499368	0.501960968	0.006971394	0.994437678	0.999891008
Col4a3	76.05605918	0.895205621	0.602421225	1.486012749	0.137275749	0.999891008
C430014B12Rik	47.97615976	-0.834536186	0.615622911	-1.355596374	0.175227626	0.999891008
Mff	4580.780241	-0.143137968	0.198222972	-0.722105851	0.470229401	0.999891008
Gm28941	8.004674595	0.813090789	1.124655436	0.722968798	0.469699054	0.999891008
Tm4sf20	6.703876964	6.25699605	2.360346737	2.650880039	0.008028235	0.999891008
Agfg1	3067.214103	-0.013980577	0.182634093	-0.076549656	0.93898181	0.999891008
A030005L19Rik	3.356290868	0.813338675	1.466834966	0.55448547	0.579246647	0.999891008
Slc19a3	2.908124494	1.336974247	1.347245003	0.992376475	0.32101391	0.999891008
Pid1	14594.62393	0.233850317	0.239383671	0.976885002	0.328626088	0.999891008
Gm37058	2.601490438	3.840471566	2.525294667	1.520801361	0.128309693	0.999891008
Trip12	16328.14432	0.059140394	0.174423076	0.339062901	0.734562345	0.999891008
Gm37738	7.884055577	-0.41348289	0.899556245	-0.45965207	0.645765978	0.999891008
Fbxo36	1289.279323	-0.167972793	0.232486956	-0.722504159	0.469984569	0.999891008
Slc16a14	3.491777466	-1.378087808	1.487204971	-0.926629372	0.354118999	0.999891008
NA	4.380714748	-0.057791118	1.381195968	-0.04184136	0.966625163	0.999891008
C130026I21Rik	3.31875085	2.319744628	1.691202343	1.3716541	0.170171144	0.999891008
Rpl19-ps1	4.861020468	0.121911391	1.189558336	0.102484583	0.918372049	0.999891008
A530032D15Rik	42.47507271	-0.025071565	0.440873623	-0.056867918	0.954650411	0.999891008
A530040E14Rik	16.76132237	0.435455294	0.648127354	0.671866867	0.501668455	0.999891008
Gm6264	1.563730841	-0.060148449	3.29385847	-0.018260787	0.985430809	0.999891008
Gm7609	41.45873341	-0.156115628	0.460808758	-0.338786158	0.73477083	0.999891008
Gm16025	2.320138886	0.11366961	2.072634031	0.054843068	0.956263488	0.999891008
NA	2.573868469	2.793011237	2.024567089	1.379559735	0.167722242	0.999891008
Gm2427	3.587131821	-0.942618987	1.605006281	-0.587299251	0.557002744	0.999891008
Sp110	208.6095137	-0.298030188	0.34756254	-0.857486504	0.39117607	0.999891008
Sp140	320.8062367	-0.088017096	0.397991207	-0.221153369	0.824973017	0.999891008
Gm17017	3.262343659	-0.234605469	1.665766176	-0.140839376	0.887996835	0.999891008
Sp100	722.9418242	-0.161224892	0.264960984	-0.608485407	0.542865582	0.999891008
A630001G21Rik	48.92556705	0.324680948	0.571061768	0.568556619	0.569657072	0.999891008
Cab39	11867.69004	-0.059839047	0.196797347	-0.304064297	0.761078906	0.999891008
Itm2c	6351.476409	-0.038942738	0.24237387	-0.16067218	0.872351602	0.999891008
Gm28884	1.593849525	0.487633493	2.611681444	0.18671247	0.851886079	0.999891008
Gpr55	141.6452875	-0.224679059	0.71797825	-0.312932959	0.754331596	0.999891008
Gm28100	2.494157482	-0.021600372	1.699130438	-0.012712604	0.989857083	0.999891008
Gm18180	35.49806757	0.468387529	0.450055371	1.040733116	0.297999429	0.999891008
Spata3	4.038113617	0.666496122	1.497226268	0.445153907	0.656208534	0.999891008
2810459M11Rik	11289.69915	-0.107043806	0.29898471	-0.358024349	0.720325092	0.999891008
Psmd1	15820.40091	-0.118414065	0.205099904	-0.577348221	0.563704245	0.999891008
Htr2b	3.431176019	-1.195089532	1.455991599	-0.820807986	0.411755649	0.999891008
Gm37914	4.42929752	1.027819942	1.244918706	0.825612095	0.409024172	0.999891008
Armc9	544.4890388	-0.117702997	0.292245895	-0.402753295	0.687129723	0.999891008
B3gnt7	2.373728092	0.978200618	2.370456814	0.412663336	0.67985329	0.999891008
Ncl	33989.45369	-0.033084744	0.214175552	-0.154474886	0.877235312	0.999891008
C130036L24Rik	43.02185061	0.037670205	0.423101364	0.089033524	0.929055268	0.999891008
Ptma	59854.10733	0.030755134	0.195658351	0.157187945	0.875096729	0.999891008
Pde6d	1067.73448	-0.259004839	0.257648572	-1.00526402	0.314769735	0.999891008
Cops7b	678.9751647	0.118508453	0.229793394	0.515717405	0.606051797	0.999891008
Dis3l2	2705.668169	0.106599086	0.246353793	0.432707305	0.665227422	0.999891008
Gm29055	2.010221388	-3.299285193	2.637328888	-1.250994978	0.21093631	0.999891008
Gm37541	2.684976474	0.251402062	1.370959512	0.183376723	0.854502439	0.999891008
Gm38021	4.134649737	0.243816322	1.276489743	0.191005312	0.848521431	0.999891008
Gm6136	40.6021691	-0.135601783	0.41220467	-0.328967119	0.742180541	0.999891008
Gm37447	3.164977041	3.145408441	1.837503611	1.711783543	0.086936566	0.999891008
Gm29371	8.122323794	0.459674591	1.158005803	0.396953616	0.691401665	0.999891008
Eif4e2	8421.070118	0.054177986	0.183939938	0.29454172	0.768343989	0.999891008
Efhd1	50.01874415	-0.107617277	0.556662553	-0.193325879	0.84670376	0.999891008
Gigyf2	4233.578846	0.149754773	0.233389217	0.641652496	0.521098839	0.999891008
Snorc	2.116379785	-0.324877636	1.979583094	-0.16411417	0.869641267	0.999891008
Ngef	2531.869905	-0.13980437	0.344772737	-0.405497171	0.685112097	0.999891008
Neu2	264.9795904	0.032029155	0.234850086	0.136381277	0.891519875	0.999891008
Inpp5d	1221.81141	-0.139097455	0.554340035	-0.250924426	0.801872539	0.999891008
Atg16l1	6104.337794	0.187479621	0.204569629	0.916458722	0.359426348	0.999891008
Gm25395	3.91664372	1.341833973	1.74816363	0.767567721	0.442744046	0.999891008
Dgkd	3746.220142	0.301767995	0.282098612	1.0697252	0.28474302	0.999891008
Gm19582	8.813740966	0.669981361	0.923064857	0.725822629	0.467947513	0.999891008
Gm38365	1.339589393	-1.835687339	3.392588387	-0.54108755	0.588447239	0.999891008
Usp40	3786.980891	0.210643668	0.204396453	1.030564202	0.302745231	0.999891008
Gm15375	39.41062181	0.193744467	0.555725732	0.348633249	0.727364663	0.999891008
Ugt1a10	56.58009635	0.075710666	0.474850015	0.15944122	0.873321265	0.999891008
Ugt1a9	6797.674266	0.191830842	0.348357041	0.550673071	0.581857808	0.999891008
Ugt1a8	2.874438926	-1.28372661	1.631015509	-0.787071982	0.43123973	0.999891008
Ugt1a7c	48.98866249	0.467376221	0.493589236	0.946893057	0.343693276	0.999891008
Ugt1a6b	3820.565865	-0.014165746	0.369748737	-0.038311817	0.969439069	0.999891008
Gm15372	2.300005211	0.635618284	2.001878888	0.317510858	0.750856002	0.999891008
Ugt1a6a	213.7833536	0.659071179	0.306435255	2.150768127	0.031494506	0.999891008
Ugt1a5	1232.075194	-0.905545656	0.345887767	-2.618033193	0.00884382	0.999891008
Gm15368	3.142387585	1.317735092	1.566886151	0.840989686	0.400353712	0.999891008
Dnajb3	7.074171976	1.579037344	0.993758025	1.588955565	0.112070425	0.999891008
Ugt1a1	11621.29983	-0.066121623	0.268646509	-0.246128726	0.805582587	0.999891008
Mroh2a	330.0895462	0.044502822	0.293712277	0.151518425	0.879566778	0.999891008
Hjurp	5341.26518	0.147928589	0.246555972	0.599979745	0.548519735	0.999891008
Trpm8	14.76192587	-0.297686919	0.842155871	-0.353481973	0.723727141	0.999891008
Spp2	14060.4562	0.003935048	0.234010405	0.016815697	0.986583647	0.999891008
Glrp1	2.336933216	-1.361559891	1.603558161	-0.84908669	0.395833056	0.999891008
Gm19589	5.950753903	4.296283763	1.886268996	2.277662292	0.022746706	0.999891008
Arl4c	456.7311251	-0.127727702	0.414583541	-0.308086764	0.758016312	0.999891008
Sh3bp4	360.87416	0.667700638	0.34050716	1.960900436	0.049890638	0.999891008
Gm38312	12.8512763	0.71559713	0.83183029	0.860268181	0.389641229	0.999891008
Agap1	2029.594522	0.478225093	0.260133811	1.838381141	0.066006262	0.999891008
D130058E05Rik	2.028012356	4.526506061	2.79996183	1.616631346	0.105957881	0.999891008
Iqca	4.813115282	-3.604151935	1.648192088	-2.186730515	0.028762203	0.999891008
Ackr3	132.3635208	-0.325670003	0.531176413	-0.613110814	0.53980307	0.999891008
Cops8	4292.440899	-0.054719811	0.175570949	-0.311667797	0.755293004	0.999891008
Col6a3	358.5210632	0.078518571	0.311841534	0.251789972	0.801203409	0.999891008
Mlph	131.8637323	-0.107653965	0.336356592	-0.32005903	0.748923583	0.999891008
Rab17	2894.269868	0.11117219	0.245829172	0.452233514	0.651100767	0.999891008
Lrrfip1	9229.76062	0.022090597	0.194682016	0.113470145	0.909657831	0.999891008
Ramp1	781.9298692	-0.105351351	0.425193124	-0.247772941	0.804310092	0.999891008
Ube2f	4822.821954	-0.073780507	0.174174593	-0.423600861	0.671856927	0.999891008
Gm7785	9.696662581	-0.722599385	0.820839482	-0.880317529	0.378687319	0.999891008
NA	2.281414927	1.221626863	1.757175754	0.695221784	0.486916323	0.999891008
Scly	12917.62123	0.074810519	0.195800725	0.382074781	0.702405897	0.999891008
Gm17090	3.677738372	-0.11474883	1.531271382	-0.074936965	0.940264865	0.999891008
Espnl	6.971728946	0.440140469	0.961458927	0.457783954	0.647107665	0.999891008
Erfe	2.358650432	-3.574730578	2.498810991	-1.430572617	0.15255274	0.999891008
Ilkap	3540.163009	0.014120925	0.184854575	0.076389375	0.939109323	0.999891008
Hes6	3701.790991	0.08529337	0.352903827	0.241690126	0.809020281	0.999891008
Per2	1974.267744	0.21871103	0.42562222	0.513861872	0.607348567	0.999891008
Gm28382	2.017027854	0.079528626	2.116766116	0.037570814	0.970029878	0.999891008
Traf3ip1	1120.142533	0.143147145	0.243556978	0.587735757	0.556709671	0.999891008
Asb1	1092.880023	-0.023630168	0.195653413	-0.120775652	0.903868736	0.999891008
Twist2	2.227457081	0.512041112	1.694611483	0.302158411	0.762531307	0.999891008
Hdac4	1098.010755	0.065074988	0.234041661	0.278048734	0.780974949	0.999891008
Ndufa10	23459.21789	-0.080246681	0.234560592	-0.342114933	0.7322644	0.999891008
Cops9	2327.984994	-0.206486593	0.209889068	-0.983789178	0.325219182	0.999891008
Otos	1.740398522	-1.559534207	3.205020068	-0.48659109	0.626548139	0.999891008
Gm29483	10.44470214	-1.882191939	1.10647468	-1.701070954	0.088929664	0.999891008
Ankmy1	19.00982271	0.3943214	0.75934883	0.519288876	0.60355931	0.999891008
Dusp28	1285.152653	-0.111279444	0.236026559	-0.471470009	0.637305132	0.999891008
5033417F24Rik	44.98989537	-0.601318088	0.763298916	-0.787788473	0.430820444	0.999891008
Rnpepl1	11413.90963	-0.122158285	0.215143922	-0.567797984	0.570172149	0.999891008
9430060I03Rik	6.58798803	0.89776622	1.110309632	0.808572846	0.418760889	0.999891008
Capn10	3805.00468	-0.019519588	0.284379091	-0.068639322	0.945276718	0.999891008
Gpr35	183.2273603	-0.093605822	0.683509412	-0.136948842	0.891071232	0.999891008
Kif1a	24.95930637	-0.824481078	0.75901732	-1.086248042	0.277369267	0.999891008
Gm28086	22.56316504	-0.443982094	1.088691591	-0.40781255	0.683411299	0.999891008
Mab21l4	10.53612293	0.074323695	0.821203537	0.090505815	0.927885273	0.999891008
Sned1	459.9490302	-0.066861439	0.210375272	-0.317819856	0.750621588	0.999891008
Mterf4	1216.171334	-0.139407202	0.263957066	-0.528143474	0.597399759	0.999891008
Pask	39.67718045	-0.00219203	0.580977027	-0.003773006	0.996989584	0.999891008
Ppp1r7	4658.006929	-0.059673923	0.176469853	-0.33815364	0.73524741	0.999891008
Hdlbp	70637.45129	-0.060523765	0.150412886	-0.402384172	0.687401317	0.999891008
Gm17415	4.268208501	0.302473637	1.326102961	0.228092121	0.819574625	0.999891008
Septin2	48.16244822	-0.033582423	0.451657652	-0.074353711	0.94072894	0.999891008
Farp2	2673.687582	-0.268371266	0.303114812	-0.885378261	0.375952653	0.999891008
Stk25	5520.844747	-0.032002691	0.163838342	-0.195330903	0.845133906	0.999891008
Gm28536	4.55780476	-0.510004743	1.199203567	-0.425286213	0.670628043	0.999891008
Bok	2041.324008	-0.087701	0.295361123	-0.29692804	0.766521448	0.999891008
Thap4	1271.562426	-0.058975717	0.2898055	-0.203501026	0.838743444	0.999891008
Gm10550	1.701697681	-1.805346403	3.230187128	-0.558898395	0.576231065	0.999891008
Atg4b	4236.459251	-5.31E-04	0.178328237	-0.00297851	0.997623496	0.999891008
Dtymk	2230.481655	0.199849684	0.213711309	0.935138552	0.349716901	0.999891008
Ing5	1466.918649	-0.254015426	0.220401658	-1.15251141	0.249110984	0.999891008
D2hgdh	3876.636626	0.009056013	0.328272617	0.027586867	0.977991657	0.999891008
Gal3st2	3.880894356	3.624151058	1.674062598	2.164883835	0.030396582	0.999891008
Gal3st2c	1.842156608	0.77162452	2.669641507	0.289036756	0.772553251	0.999891008
Pdcd1	11.20879435	-0.411906257	1.423025216	-0.289458158	0.772230795	0.999891008
Gm7895	6.562226744	-1.237545059	1.329270316	-0.930995783	0.351855746	0.999891008
Fam174a	2601.171473	-0.010555236	0.156034735	-0.067646708	0.946066873	0.999891008
BC055308	5.128350028	-0.827237203	1.413851368	-0.585094885	0.558483918	0.999891008
Gm15427	1627.194799	-0.128871741	0.213008193	-0.605008376	0.545173431	0.999891008
St8sia4	135.6667179	0.483187308	0.461233784	1.047597388	0.294824141	0.999891008
Slco4c1	6.101622948	0.947884808	1.171418634	0.809176823	0.418413445	0.999891008
Panct2	3.104621822	-0.329817667	1.916523683	-0.172091621	0.8633655	0.999891008
Macir	2809.339831	-0.242450914	0.377062737	-0.642998872	0.520224832	0.999891008
Ppip5k2	7697.145545	-0.179929688	0.243274696	-0.739615301	0.459533455	0.999891008
Gin1	1134.154307	-0.203555968	0.290143267	-0.701570539	0.48294703	0.999891008
Pam	3544.391719	-0.076525503	0.324257749	-0.23600208	0.813431056	0.999891008
B230216N24Rik	2.945138243	-1.604262011	1.503237976	-1.067204286	0.285879598	0.999891008
Gm29668	6.21234062	0.823895998	0.972342257	0.847331269	0.396810502	0.999891008
Gm29012	48.38512483	0.495356712	0.455605936	1.087248151	0.276927156	0.999891008
Rnf152	1495.651828	0.887649446	0.350076633	2.535586103	0.011225933	0.999891008
Gm17634	105.4613856	0.458432716	0.396416561	1.156441886	0.247500457	0.999891008
Capza1-ps1	13.55272795	0.876504339	0.794258428	1.103550567	0.269788145	0.999891008
Pign	1071.431023	0.088395293	0.17539156	0.503988292	0.614269604	0.999891008
Relch	2406.557359	0.157100078	0.176338831	0.890898943	0.372983388	0.999891008
Tnfrsf11a	187.4619929	0.128757948	0.51080464	0.252068869	0.800987832	0.999891008
Gm7160	264.3997926	0.042634306	0.22969842	0.185609922	0.852750673	0.999891008
Zcchc2	4788.801778	0.205522086	0.206089655	0.997246008	0.318645114	0.999891008
Gm20753	9.587543335	-0.284405904	0.821011038	-0.346409354	0.729035096	0.999891008
Phlpp1	3701.539063	-0.092445804	0.204395085	-0.452289762	0.65106025	0.999891008
Bcl2	203.6188608	-0.214742706	0.452226199	-0.474856845	0.634889012	0.999891008
Kdsr	2666.222187	-0.151283741	0.232462462	-0.650787831	0.515183457	0.999891008
Vps4b	8149.579542	-0.058185655	0.143839043	-0.404519205	0.685830959	0.999891008
Serpinb7	7.180368941	1.021994936	1.048173854	0.97502426	0.329548226	0.999891008
Serpinb10	4.560261308	1.239084547	1.306124675	0.948672489	0.34278721	0.999891008
Serpinb8	340.7860972	-0.159774247	0.544410189	-0.293481367	0.76915424	0.999891008
D830032E09Rik	4.924547737	-1.367906734	1.429363316	-0.957004226	0.338565122	0.999891008
Cdh19	7.325087103	0.053554813	1.249389515	0.042864785	0.96580932	0.999891008
Dsel	103.62991	-0.056972218	0.393201876	-0.144893048	0.884795316	0.999891008
Gm29106	4.796445124	-0.20976895	1.195733799	-0.175431146	0.860740869	0.999891008
Tsn	4967.917689	-0.051426522	0.183496631	-0.280258671	0.779279056	0.999891008
Nifk	4707.356431	-0.029062213	0.209152677	-0.138952146	0.889487964	0.999891008
Clasp1	2081.050969	0.381266413	0.201741233	1.889878474	0.058774215	0.999891008
Tfcp2l1	584.4309476	0.27716616	0.295321224	0.938524351	0.347975009	0.999891008
Gli2	8.633320433	-0.122524128	1.29765825	-0.094419411	0.924775997	0.999891008
Inhbb	6000.254852	0.270379474	0.621265931	0.435207309	0.663411958	0.999891008
Ralb	2240.634905	-0.231311261	0.286457575	-0.807488721	0.41938497	0.999891008
Gm27184	13.45947424	-0.301815959	0.706382387	-0.427269938	0.669182726	0.999891008
Tmem185b	1457.116529	-0.112092026	0.213956844	-0.523900166	0.600347979	0.999891008
Epb41l5	6195.568564	-0.170758319	0.251208946	-0.679746171	0.496665196	0.999891008
Ptpn4	1060.963873	0.322856149	0.198737988	1.624531637	0.104262394	0.999891008
Tmem177	1019.283537	0.095338076	0.236322593	0.403423448	0.68663674	0.999891008
Sctr	8.792658057	-1.235309002	1.588566523	-0.777624975	0.436790133	0.999891008
Tmem37	7209.137203	-0.084297153	0.254883795	-0.330727786	0.740850112	0.999891008
Dbi	29997.30049	-0.12826315	0.217970863	-0.588441722	0.55623584	0.999891008
3110009E18Rik	42.61638668	0.336630014	0.394935043	0.852368055	0.394009845	0.999891008
Steap3	5043.848982	0.212503629	0.315306911	0.673958044	0.500337988	0.999891008
Marco	9422.879983	0.591851799	0.48364362	1.22373536	0.221052076	0.999891008
Gm38283	3.580232907	-2.519301208	1.6640929	-1.513918608	0.130046484	0.999891008
Insig2	73030.83477	-0.255127086	0.30365912	-0.840175938	0.400809747	0.999891008
Gm37174	18.01048133	0.279135852	0.723366451	0.385884432	0.699582261	0.999891008
Ccdc93	1507.262122	0.084117751	0.209324739	0.401852891	0.687792295	0.999891008
Ddx18	3252.898422	0.176886879	0.17034397	1.038409983	0.299079224	0.999891008
Dpp10	22.5796991	0.001677632	0.577054459	0.002907233	0.997680367	0.999891008
Actr3	14370.2023	2.26E-04	0.204060054	0.001108268	0.99911573	0.999891008
Slc35f5	6627.386736	-0.026233076	0.191029178	-0.137324971	0.890773934	0.999891008
Gpr39	426.3092428	0.567356786	0.251156275	2.258979144	0.023884682	0.999891008
Lypd1	2.017190783	4.519995476	2.820266707	1.602683698	0.109004504	0.999891008
Nckap5	74.50788688	-0.096391341	0.720411992	-0.133800301	0.893560489	0.999891008
Mgat5	1301.992501	-0.024082793	0.185168311	-0.130058934	0.8965198	0.999891008
Gm8451	37.57313993	-0.637730917	0.483361073	-1.319367555	0.187046263	0.999891008
Tmem163	98.35753789	0.29125845	0.527903924	0.551726246	0.581135925	0.999891008
Acmsd	4763.379145	-1.011616642	1.161183393	-0.871194548	0.383647936	0.999891008
2900009J06Rik	9.829213815	-0.665333182	1.174466599	-0.566498173	0.571055175	0.999891008
Ccnt2	2211.073977	0.068960438	0.148152699	0.465468661	0.641595875	0.999891008
Map3k19	3.270421121	0.248820541	1.615836882	0.153988651	0.877618684	0.999891008
Rab3gap1	7063.277178	0.041864807	0.166722642	0.251104509	0.80173331	0.999891008
Zranb3	270.9540674	-0.022627638	0.301286632	-0.075103359	0.940132475	0.999891008
Gm28800	1.928763409	0.980774888	2.124739447	0.461597722	0.644369829	0.999891008
Gm38248	3.069651678	1.355652934	1.85677515	0.730111524	0.465322018	0.999891008
Rpl28-ps1	130.2053358	-0.008670864	0.362053645	-0.023949113	0.980893199	0.999891008
Gm37625	10.91686245	-4.334687008	1.77750199	-2.43863975	0.014742657	0.999891008
R3hdm1	2457.097113	0.127207954	0.160043701	0.794832621	0.426710873	0.999891008
Ubxn4	16539.10568	-0.018525012	0.169779129	-0.109112422	0.913113322	0.999891008
Lct	2.705556536	2.884341981	2.382253683	1.210761894	0.225986673	0.999891008
Mcm6	485.7161827	0.009266382	0.354827052	0.026115207	0.979165448	0.999891008
Dars	11781.8012	0.007225206	0.210452737	0.034331727	0.972612625	0.999891008
Cxcr4	258.769309	-0.330417408	0.510522524	-0.647214163	0.517493346	0.999891008
Gm26686	8.064781261	-0.047624578	0.861686638	-0.055269022	0.955924141	0.999891008
Rpl31-ps9	1.699710827	-0.711048183	2.627645628	-0.270602769	0.786696566	0.999891008
Cd55os	13.07505232	1.110330085	0.993363307	1.117748236	0.263674535	0.999891008
Gm15675	74.54829427	0.257495588	0.506193604	0.508689928	0.610969583	0.999891008
Cd55	2349.546009	0.128892182	0.359901797	0.358131532	0.720244883	0.999891008
C4bp	71194.35698	-0.001813423	0.167014685	-0.010857864	0.991336848	0.999891008
Gm29427	10.6087006	1.219560537	0.999939307	1.21963456	0.222603439	0.999891008
C4bp-ps1	2.432227776	2.117535457	2.545502144	0.831873374	0.405480422	0.999891008
Pfkfb2	1316.944346	-0.011913795	0.277438473	-0.042942114	0.965747678	0.999891008
Yod1	1754.315455	-0.350001813	0.264996537	-1.320778821	0.186575123	0.999891008
Gm37163	11.76545377	-0.137674835	0.786114736	-0.175133259	0.860974925	0.999891008
AA986860	803.7871153	-0.886858562	0.482435499	-1.838294579	0.066019009	0.999891008
Gm28857	127.90861	-0.149645679	0.262666989	-0.569716355	0.568870096	0.999891008
Gm28856	8.145906306	1.612620667	1.203728947	1.339687536	0.180346951	0.999891008
Fcamr	26.61367621	1.290432442	0.530450729	2.432709338	0.014986326	0.999891008
Gm15848	27.76563658	0.466472201	0.507075574	0.919926386	0.357611229	0.999891008
Pigr	177541.8969	0.058126423	0.233009008	0.249459981	0.803004993	0.999891008
Fcmr	69.87948727	0.099597717	0.406117099	0.24524384	0.806267633	0.999891008
Il10	11.54741541	0.636419533	0.893659604	0.712149828	0.476372002	0.999891008
Mapkapk2	22396.51075	-0.091451709	0.243110285	-0.376173754	0.706787726	0.999891008
Gm37084	10.34452321	-0.405200882	0.846743786	-0.47854013	0.632265819	0.999891008
Dyrk3	253.6264053	-0.213826094	0.287940978	-0.742603901	0.457721526	0.999891008
Eif2d	4975.050614	-0.077339873	0.19778293	-0.391034114	0.69577202	0.999891008
Rassf5	1364.699321	0.157412237	0.233570385	0.673939197	0.500349971	0.999891008
Gm17796	2.494662526	1.23906257	2.396671576	0.516993059	0.605161004	0.999891008
Ikbke	2241.007682	0.800563847	0.383684124	2.08651804	0.036931723	0.999891008
Gm28914	2.440316814	2.110434205	2.030233762	1.039503059	0.298570836	0.999891008
Gm28913	11.04279522	0.97028825	0.802084624	1.20970808	0.226390928	0.999891008
Srgap2	1723.26619	-0.120792934	0.210850393	-0.572884557	0.566722862	0.999891008
Gm29488	3.98956296	-2.173229253	1.50429009	-1.444687609	0.148545652	0.999891008
Fam72a	83.33540911	0.059881393	0.5512188	0.108634525	0.913492376	0.999891008
Ctse	142.701735	0.144045535	0.649822094	0.221669187	0.824571419	0.999891008
Rab7b	236.3212981	-0.478616361	0.597692379	-0.800773739	0.423262645	0.999891008
Pm20d1	11018.88815	0.105805939	0.218030476	0.485280503	0.627477384	0.999891008
Slc41a1	791.8549633	0.731661781	0.417279255	1.753410389	0.079531589	0.999891008
Rab29	1294.550088	-0.032876908	0.179624976	-0.183030829	0.854773829	0.999891008
Nucks1	11673.3112	-0.036033127	0.265781686	-0.135574154	0.892157939	0.999891008
Gm38067	4.989277494	0.062154236	1.162169417	0.053481218	0.957348495	0.999891008
Slc45a3	8712.848678	-0.105712233	0.314968354	-0.335628108	0.737151325	0.999891008
Elk4	4517.853998	-0.017543796	0.248034053	-0.0707314	0.94361153	0.999891008
Mfsd4a	1686.286543	-0.165399386	0.226933346	-0.728845667	0.466096073	0.999891008
Gm37120	4.349687224	-0.203382562	1.756025291	-0.115819837	0.907795329	0.999891008
Cdk18	6336.315491	0.428506551	0.340127011	1.259842757	0.207726092	0.999891008
Gm29629	4.19367997	0.216154733	1.11657451	0.193587379	0.846498981	0.999891008
Klhdc8a	786.6608288	0.450462941	0.362791143	1.241659146	0.214362349	0.999891008
Nuak2	1834.783741	-0.056123547	0.317587148	-0.176718572	0.859729452	0.999891008
F730311O21Rik	28.93283531	0.930194588	0.740093631	1.256860684	0.208804087	0.999891008
Tmcc2	1104.947894	0.012164262	0.189725074	0.064115207	0.948878494	0.999891008
Dstyk	1557.824623	0.013245088	0.201589449	0.065703278	0.947614063	0.999891008
6030442K20Rik	8.689845323	-0.434790368	0.88882563	-0.489173977	0.624718531	0.999891008
Rbbp5	2422.319413	0.055867746	0.187244615	0.298367703	0.765422537	0.999891008
Tmem81	160.5774394	-0.026245815	0.264270218	-0.099314312	0.920888715	0.999891008
Cntn2	86.02417508	0.035705015	0.319128142	0.111883004	0.910916173	0.999891008
Nfasc	125.5652503	-0.570036486	0.461954581	-1.233966518	0.217215381	0.999891008
Mdm4	2567.813038	0.122729809	0.167067812	0.73461074	0.462576595	0.999891008
Gm29257	5.993432021	2.17795839	1.439714536	1.512770994	0.130337839	0.999891008
Pik3c2b	556.0554398	0.356900535	0.290086464	1.230324674	0.218575548	0.999891008
Gm26616	68.34606993	-0.032691933	0.433755113	-0.075369562	0.939920677	0.999891008
Ppp1r15b	13774.56908	-0.107582778	0.207759474	-0.517823695	0.604581284	0.999891008
Plekha6	6211.030746	-0.048378958	0.216226795	-0.223741733	0.822958271	0.999891008
Gm19461	15.95268332	-1.318936867	0.707488486	-1.864252061	0.062286315	0.999891008
Golt1a	530.4366423	-0.479132749	0.244826781	-1.95702752	0.050344233	0.999891008
Gm28040	11.09465617	-0.827446445	0.816044737	-1.013971915	0.310596154	0.999891008
Ren1	36.70583262	-1.399611166	0.81086429	-1.726073258	0.084334234	0.999891008
Etnk2	96049.19682	-0.331303054	0.224138055	-1.478120498	0.139375528	0.999891008
Sox13	1360.995476	0.619618843	0.270184077	2.293321094	0.021829526	0.999891008
Snrpe	1793.399187	-0.109302866	0.174642625	-0.62586591	0.531402896	0.999891008
Zc3h11a	249.2963265	0.182146593	0.387015948	0.470643636	0.637895241	0.999891008
Gm38394	105.9063557	0.334669106	0.411211817	0.813860624	0.4157248	0.999891008
Lax1	30.86075738	0.320733736	0.588376236	0.54511674	0.58567323	0.999891008
Atp2b4	734.975648	-0.354411981	0.243709842	-1.45423746	0.145880483	0.999891008
Optc	1.808719805	-0.35743433	2.052828512	-0.174117969	0.861772752	0.999891008
Prelp	4784.212436	0.108770858	0.29893578	0.363860284	0.715962344	0.999891008
Fmod	149.6498528	0.412746869	0.417120915	0.989513721	0.32241186	0.999891008
Btg2	20635.01215	-0.804265779	1.286359409	-0.625226335	0.53182252	0.999891008
Gm38140	9.029156744	0.65246031	0.912399877	0.715103462	0.474545115	0.999891008
Mybph	1.765605978	-4.232530355	3.063164141	-1.381751079	0.167048145	0.999891008
Adora1	8968.53182	-0.125342864	0.338897088	-0.369855242	0.711490352	0.999891008
Ppfia4	228.8740543	-0.225687863	0.430912057	-0.523744601	0.60045619	0.999891008
Tmem183a	15601.33085	-0.25743339	0.247658438	-1.039469491	0.29858644	0.999891008
Cyb5r1	820.688473	-0.098465352	0.261421689	-0.376653338	0.706431244	0.999891008
Adipor1	22040.41868	-0.074505138	0.185424206	-0.401809127	0.687824505	0.999891008
Gm37935	3.828891257	-0.850986775	1.421997144	-0.598444785	0.549543191	0.999891008
Klhl12	2049.401838	0.056843909	0.218197839	0.260515456	0.794466195	0.999891008
Rabif	1628.585616	-0.032171095	0.200406897	-0.160528879	0.872464475	0.999891008
Mgat4e	1.92892788	-0.710378664	2.171406319	-0.327151421	0.743553361	0.999891008
Kdm5b	2411.575772	0.226835661	0.233674487	0.970733535	0.331680988	0.999891008
Ppp1r12b	682.1704794	-0.071662486	0.185575954	-0.38616256	0.69937628	0.999891008
Gm37677	3.149202954	1.070490713	1.951695799	0.548492605	0.583353706	0.999891008
Ube2t	18.86673661	-0.457073988	0.677957505	-0.674192681	0.500188822	0.999891008
Lgr6	12.73254285	-0.745328311	0.763032055	-0.976798164	0.328669085	0.999891008
Ptprv	1.943929761	-0.446870488	2.059367821	-0.216994013	0.82821301	0.999891008
Ptpn7	46.63057248	0.545307555	0.561501314	0.97115989	0.331468664	0.999891008
Arl8a	2250.053833	0.187455742	0.260029708	0.720901254	0.470970271	0.999891008
Gm15445	2.370141231	-2.598702088	2.06810734	-1.256560546	0.208912809	0.999891008
Gm4204	33.00747149	0.265419635	0.652622194	0.406697225	0.684230379	0.999891008
Gm26642	13.4476618	-0.227946601	1.034609412	-0.220321407	0.825620849	0.999891008
Elf3	138.9439344	1.477071819	0.746956192	1.977454412	0.047990289	0.999891008
Rnpep	2701.676845	0.118745528	0.236165629	0.502806138	0.615100578	0.999891008
Timm17a	5600.380837	-0.003503338	0.189699948	-0.018467788	0.985265675	0.999891008
Lmod1	82.25544977	-0.73799396	0.567716638	-1.299933648	0.193623712	0.999891008
Shisa4	7.929894657	0.131820445	1.477309866	0.089230058	0.928899078	0.999891008
Ipo9	3765.695339	0.053622307	0.168471325	0.318287443	0.750266908	0.999891008
Nav1	518.9169556	-0.165622195	0.311544425	-0.531616621	0.594991551	0.999891008
Gm37333	2.346421714	-1.759629	2.383668148	-0.73820217	0.460391604	0.999891008
NA	15.30049898	0.467846644	0.817124012	0.572552803	0.566947524	0.999891008
Csrp1	3471.589795	0.109941647	0.3559304	0.308885241	0.757408824	0.999891008
Phlda3	209.7090705	0.138332516	0.350002685	0.395232729	0.692671141	0.999891008
Lad1	981.4654636	0.806475236	0.590500308	1.365749051	0.172017743	0.999891008
Tnnt2	57.96118804	0.054550789	0.58557617	0.09315746	0.925778469	0.999891008
Pkp1	33.99043866	0.1777695	1.028431796	0.172854924	0.862765464	0.999891008
Tmem9	4058.577507	-0.013410004	0.195593365	-0.068560626	0.945339361	0.999891008
Kif21b	481.4281273	0.119656235	0.562070934	0.21288458	0.83141699	0.999891008
Inava	8.472056249	0.208150261	1.126693424	0.184744365	0.853429547	0.999891008
Gm26781	4.549335731	0.650246701	1.509797745	0.430684642	0.666697687	0.999891008
Camsap2	3196.726659	0.131117421	0.262839588	0.49884959	0.617885349	0.999891008
9230116N13Rik	25.32403978	-0.328346674	0.545987293	-0.601381531	0.547585897	0.999891008
Ddx59	588.2968975	0.096919413	0.258774929	0.374531697	0.708008779	0.999891008
Kif14	12.79267209	0.643605774	1.674982874	0.384246182	0.700795993	0.999891008
Platr23	5.734695261	-2.171424965	1.377400862	-1.576465519	0.114918559	0.999891008
Zfp281	2882.454681	0.228590163	0.244397165	0.93532248	0.349622133	0.999891008
Gm19705	33.1489981	0.252177788	0.461146518	0.546849599	0.584482064	0.999891008
Platr22	21.886239	0.057265771	0.599201071	0.095570208	0.923861927	0.999891008
Nr5a2	8151.543997	-0.177109364	0.255373729	-0.693530083	0.487976954	0.999891008
Gm37903	19.13672495	0.62039283	0.620014606	1.000610023	0.317015382	0.999891008
Ptprc	1461.909944	0.195254675	0.482187583	0.404935095	0.685525221	0.999891008
A130071D04Rik	2.087009612	3.504298058	2.041443817	1.716578252	0.086056259	0.999891008
Nek7	11691.89778	-0.010262495	0.184482585	-0.055628531	0.955637736	0.999891008
2310009B15Rik	795.3186108	-0.061687807	0.253663614	-0.243187448	0.80786019	0.999891008
Gm37045	1.780364579	-2.107812825	2.186503336	-0.964010797	0.335040513	0.999891008
Dennd1b	2157.365311	0.05447513	0.229588208	0.237273206	0.812444847	0.999891008
4930596I21Rik	7.293497626	-0.465768508	0.961575927	-0.484380374	0.628115944	0.999891008
Zbtb41	1944.369958	0.005794845	0.272851579	0.021238086	0.983055733	0.999891008
Aspm	52.44566814	0.559956323	0.554855661	1.009192774	0.312882192	0.999891008
F13b	29891.00937	0.038149183	0.226934008	0.168106947	0.866499145	0.999891008
Cfhr1	19798.86897	-0.107002038	0.294861242	-0.362889464	0.716687457	0.999891008
Cfhr3	708.1521611	0.238498955	0.324847492	0.734187458	0.462834496	0.999891008
Cfhr4	33744.68525	-0.036907944	0.274619752	-0.13439654	0.893089018	0.999891008
Cfhr2	74666.2241	-0.149520514	0.27947083	-0.535012954	0.5926409	0.999891008
Gm16332	701.3242245	0.207464158	0.261298205	0.793974679	0.427210172	0.999891008
Gm5837	10.21238506	-1.217278764	0.741671082	-1.641264968	0.100742425	0.999891008
Gm5834	556.7719972	0.076844158	0.170358992	0.451071922	0.651937713	0.999891008
Cfh	107033.9079	0.218981294	0.217336589	1.007567545	0.313662116	0.999891008
Kcnt2	133.53691	0.313559979	0.491124592	0.638453019	0.523178827	0.999891008
Gm37777	1.51353153	4.113734779	3.083266256	1.334213278	0.182133969	0.999891008
Cdc73	3159.283501	-0.017255946	0.167520696	-0.103007844	0.917956745	0.999891008
B3galt2	1.756258351	-0.99904918	2.515100198	-0.397220429	0.691204919	0.999891008
Glrx2	2921.592773	-0.200052213	0.157042315	-1.273874583	0.202707867	0.999891008
Ro60	564.9693071	-0.073891999	0.369047426	-0.200223586	0.841305722	0.999891008
Uchl5	2360.170738	-0.238831869	0.246762238	-0.967862308	0.333113141	0.999891008
Gm29170	15.71823023	0.249331031	0.768697028	0.324355399	0.745668983	0.999891008
Rgs2	1736.674684	-0.511988853	0.541791144	-0.944993026	0.344662436	0.999891008
Rgs1	886.6800723	-0.082384936	0.57621999	-0.142974797	0.886310086	0.999891008
Rgs18	20.77506905	0.072147448	0.78573298	0.091821841	0.926839591	0.999891008
A230059L01Rik	2.870500837	0.022816395	2.379748342	0.009587734	0.992350212	0.999891008
Gm38284	2.353405152	0.45115909	2.154187272	0.209433551	0.834109804	0.999891008
Gm15443	113.914189	0.30507293	0.355788107	0.857456795	0.391192482	0.999891008
Pla2g4a	232.0171891	-0.035180621	0.525242417	-0.066979779	0.946597801	0.999891008
Ptgs2	2.806204018	1.866131362	1.495466674	1.247858875	0.212082743	0.999891008
Rbm3-ps	1.589626957	-2.985161986	3.271753474	-0.912404315	0.361555919	0.999891008
Odr4	4453.47919	-0.072190522	0.148647954	-0.485647595	0.627217045	0.999891008
Tpr	11006.18432	0.146306631	0.287271599	0.509297236	0.610543895	0.999891008
Prg4	2515.708929	0.333370898	0.339833984	0.980981635	0.326601798	0.999891008
Hmcn1	176.176118	-0.238656536	0.441385407	-0.540698746	0.588715243	0.999891008
Gm10138	150.238123	-0.649433318	0.390690285	-1.662271479	0.096458354	0.999891008
Ivns1abp	16609.02607	-0.340266233	0.328880957	-1.034618226	0.300847239	0.999891008
Swt1	1675.782218	-0.073998411	0.222114903	-0.33315374	0.739018235	0.999891008
Trmt1l	1482.327002	0.129357392	0.373712734	0.346141246	0.729236567	0.999891008
Gm37893	34.71734912	0.761194108	0.459003449	1.658362502	0.09724432	0.999891008
Rnf2	2124.597706	-0.13818329	0.209968427	-0.658114615	0.510464485	0.999891008
Gm36527	2.867526621	3.209876734	2.26180011	1.419169059	0.155849734	0.999891008
Niban1	1298.396163	-0.405229707	0.40025289	-1.012434182	0.311330501	0.999891008
2810414N06Rik	446.593181	0.075397622	0.299212985	0.251986463	0.801051527	0.999891008
Edem3	5352.035142	-0.109318806	0.187536964	-0.582918717	0.55994802	0.999891008
1700025G04Rik	766.5841802	0.263526913	0.406665635	0.648018643	0.516972892	0.999891008
Tsen15	504.6196538	0.082449306	0.271229622	0.303983413	0.761140528	0.999891008
Colgalt2	58.80745489	-0.445674428	0.463099537	-0.962372865	0.335862339	0.999891008
Rgl1	2387.815412	0.037276445	0.377551098	0.098732184	0.921350914	0.999891008
Arpc5	13129.0327	-0.125742973	0.146283346	-0.859585018	0.390017837	0.999891008
Ncf2	934.9096186	0.014881207	0.546004249	0.027254746	0.978256551	0.999891008
Smg7	4651.066462	0.044266218	0.179071824	0.247198121	0.8047549	0.999891008
Nmnat2	26.80313313	-0.275505717	0.573775543	-0.48016288	0.63111158	0.999891008
Lamc2	102.0647798	-0.091148417	0.418875144	-0.21760283	0.827738579	0.999891008
Lamc1	2428.335154	0.332456935	0.313217653	1.061424642	0.288496963	0.999891008
E330020D12Rik	3.76296702	0.046825338	1.927409247	0.024294445	0.980617744	0.999891008
Shcbp1l	3.125115953	0.735201021	1.578490876	0.465761971	0.641385889	0.999891008
Dhx9	6596.8579	0.059544507	0.180419786	0.330033131	0.741374929	0.999891008
Npl	188.9885816	-0.419277132	0.353853661	-1.184888494	0.236061537	0.999891008
Gm6652	26.36886677	-0.236026047	0.65065997	-0.362748683	0.716792629	0.999891008
Rgs8	13.06387068	0.15218095	0.958247526	0.158811732	0.873817205	0.999891008
C230024C17Rik	6.870542867	0.227397242	1.787415644	0.127221244	0.898765292	0.999891008
Rgs16	29673.3224	0.342161999	0.505894707	0.676350225	0.498818312	0.999891008
Gm28513	9.142602309	0.527525319	1.050242451	0.502289084	0.615464186	0.999891008
Rnasel	471.3159412	0.007820332	0.501449566	0.015595451	0.987557135	0.999891008
Rgsl1	1.844527707	2.469656724	2.131867201	1.158447732	0.24668137	0.999891008
Teddm2	150.9286667	0.937139228	0.540481838	1.733895872	0.08293656	0.999891008
Teddm1b	8.837458965	-0.24584544	0.964302755	-0.254946321	0.798764559	0.999891008
Glul	156322.2544	0.376258333	0.353219203	1.065226156	0.2867736	0.999891008
Gm29291	4.614429375	0.743763928	1.70191394	0.437016179	0.662099614	0.999891008
Gm28286	1.904213529	-0.31272589	1.775848355	-0.176099434	0.860215826	0.999891008
A830008E24Rik	6.455174948	1.129843624	1.094968213	1.031850615	0.302142104	0.999891008
Cacna1e	14.34454222	0.18186066	0.929956002	0.195558348	0.844955864	0.999891008
Gm9530	4.843624545	0.948256333	1.876364704	0.505368882	0.613299771	0.999891008
Ier5	1451.138671	-0.010311074	0.505988926	-0.020378062	0.983741784	0.999891008
Mr1	362.7449623	0.022892288	0.337397815	0.067849545	0.945905403	0.999891008
Stx6	1698.271189	0.119504657	0.174676946	0.684146708	0.49388253	0.999891008
BC034090	34.1343287	-0.071429416	0.549011013	-0.130105617	0.896482866	0.999891008
Xpr1	4474.262306	-0.013094037	0.219529327	-0.059645957	0.952437615	0.999891008
Gm5532	21.68803429	0.613206578	0.654124068	0.937446897	0.348528727	0.999891008
Acbd6	4557.152665	0.003889894	0.226623771	0.017164547	0.986305345	0.999891008
Qsox1	80435.10618	0.216638773	0.160969432	1.345837965	0.178354779	0.999891008
Gm37539	2.04158047	3.492522779	2.590421548	1.348244953	0.17757961	0.999891008
Cep350	3531.616448	0.009172197	0.273481617	0.033538625	0.973245065	0.999891008
Gm9694	3.797124212	0.478048835	1.262030131	0.37879352	0.7048412	0.999891008
Tor1aip1	7613.884508	-0.141177021	0.173563685	-0.813401841	0.415987704	0.999891008
9430034N14Rik	8.882004479	0.180196281	0.856570529	0.210369461	0.833379326	0.999891008
Tor1aip2	17787.64173	-0.136948091	0.173543504	-0.789128305	0.43003702	0.999891008
Fam163a	2.64164541	1.23596957	1.625631005	0.760301425	0.44707443	0.999891008
Axdnd1	1.993524261	-2.495468897	2.439231543	-1.023055357	0.306281673	0.999891008
Gm2000	143.8935752	0.13019268	0.260345682	0.500076201	0.617021423	0.999891008
Soat1	645.7438904	0.045636629	0.506053886	0.090181364	0.928143094	0.999891008
Csnk2a1-ps3	79.17371503	-0.013019054	0.329056029	-0.039564856	0.968440046	0.999891008
Abl2	1860.435585	-0.301679462	0.390776257	-0.77200049	0.440114137	0.999891008
Gm38043	5.214486654	-2.171327686	1.580013021	-1.374246704	0.169365106	0.999891008
Tor3a	1271.010079	-0.788821781	0.401225369	-1.966031665	0.049294953	0.999891008
Fam20b	3753.226501	0.024586891	0.203965073	0.120544613	0.904051741	0.999891008
Ralgps2	1867.749825	-0.596324736	0.236799821	-2.518265147	0.01179345	0.999891008
Angptl1	24.21630032	1.031512771	0.991190452	1.040680698	0.298023765	0.999891008
4930439D14Rik	7.52034982	0.353901843	1.195117908	0.296122952	0.767136186	0.999891008
Tex35	3.393250214	1.522677968	1.39345117	1.092738663	0.274508559	0.999891008
Rasal2	1386.542831	-0.198811146	0.194137686	-1.024072912	0.305800838	0.999891008
Gm37788	2.343582977	0.838267024	2.083565744	0.402323289	0.687446117	0.999891008
2810025M15Rik	914.6183318	-0.352122487	0.203440652	-1.730836408	0.083480946	0.999891008
Cryzl2	2095.789812	0.097764649	0.249637002	0.391627237	0.69533366	0.999891008
Sec16b	10007.49181	-0.411077104	0.20361109	-2.018932778	0.043494207	0.999891008
Astn1	3.238923705	0.702138837	1.249665203	0.561861557	0.574210347	0.999891008
Cop1	6573.924804	-0.038620065	0.22259058	-0.173502693	0.862256312	0.999891008
Tnr	3.570640176	-0.430779222	1.479621309	-0.291141537	0.770943073	0.999891008
Gm37294	3.777234503	0.880849967	1.613789997	0.545826885	0.585184941	0.999891008
4930523C07Rik	1002.765972	0.174474219	0.236690796	0.737139854	0.461037305	0.999891008
Tnn	3.448008143	-0.648509447	1.842249795	-0.352020366	0.724822989	0.999891008
Mrps14	3251.099559	-0.171453845	0.170400872	-1.006179386	0.314329286	0.999891008
Cacybp	2893.698167	-0.227089722	0.247918102	-0.915986851	0.359673791	0.999891008
4933417C20Rik	6.835625985	0.089592847	1.196810631	0.074859669	0.940326366	0.999891008
Rabgap1l	4298.553717	-0.067663869	0.163432423	-0.414017415	0.678861353	0.999891008
Gm37529	6.381814641	0.214652633	1.04090515	0.206217284	0.836621187	0.999891008
Gm37212	2.772802928	2.535004904	2.341075519	1.082837732	0.278880455	0.999891008
6720464F23Rik	5.716424977	0.767830516	2.126316764	0.361108245	0.71801853	0.999891008
Gm37328	4.677867203	0.785241424	1.399702511	0.56100594	0.574793488	0.999891008
Gm38329	24.31482665	0.299177044	0.735255181	0.406902327	0.684079727	0.999891008
Gm37083	14.96396545	1.306645599	0.631989463	2.067511684	0.038685964	0.999891008
Rc3h1	2911.395517	0.012358005	0.327058085	0.037785353	0.969858823	0.999891008
Gm37052	2.213692001	0.500081862	1.977144855	0.252931322	0.800321285	0.999891008
Gm37653	3.889279358	0.769748658	1.802525173	0.427039061	0.669350877	0.999891008
Serpinc1	306856.5697	-0.078531426	0.224456264	-0.349874066	0.726433211	0.999891008
Gm37729	20.07152122	0.549478009	0.671539791	0.818235965	0.413222462	0.999891008
Gm37072	23.88977704	0.971166797	0.597191069	1.626224585	0.103901888	0.999891008
Zbtb37	547.7065304	0.206395476	0.27786068	0.742802027	0.457601548	0.999891008
Gm37362	8.149092942	-0.750281192	0.977503434	-0.767548396	0.442755531	0.999891008
Gas5	5444.736889	-0.141055569	0.203523467	-0.693067836	0.488266981	0.999891008
Dars2	1742.569309	-0.076453466	0.258188141	-0.296115326	0.76714201	0.999891008
Cenpl	338.5329136	-0.099648974	0.328995406	-0.302888647	0.761974723	0.999891008
Klhl20	701.7947045	0.110065544	0.199710044	0.551126731	0.581546802	0.999891008
Ankrd45	3.695880821	0.94508977	1.913544458	0.493894859	0.621380436	0.999891008
Gm6185	6.454867257	-0.202742512	1.01101837	-0.200532966	0.841063779	0.999891008
Prdx6	54114.89144	-0.116657248	0.291709697	-0.399908707	0.689223759	0.999891008
Gm15429	203.4591898	0.382896361	0.383273251	0.999016653	0.317786624	0.999891008
Fasl	23.62170038	0.604005559	0.665191442	0.908017634	0.363868905	0.999891008
Suco	3234.281086	-0.297905503	0.372642121	-0.799441304	0.424034569	0.999891008
Pigc	1276.685218	0.048656695	0.222119274	0.219056607	0.826605952	0.999891008
Dnm3	39.01130654	-0.033642971	0.521703486	-0.064486766	0.948582644	0.999891008
2810442N19Rik	5.500248201	-0.820406	1.587024009	-0.516946181	0.605193729	0.999891008
Dnm3os	3.982998261	-0.202055696	1.54922055	-0.1304241	0.896230901	0.999891008
Eef1aknmt	2102.889831	0.204121596	0.183688645	1.111236876	0.266466402	0.999891008
Vamp4	1314.636476	-0.016022974	0.159165688	-0.100668516	0.919813605	0.999891008
Myoc	4.319879274	0.390129231	1.822221901	0.214095348	0.830472704	0.999891008
Prrc2c	5156.87171	0.197499846	0.29321833	0.673559005	0.500591724	0.999891008
Fmo4	1162.801973	-0.051156208	0.264379988	-0.193495009	0.846571314	0.999891008
Fmo1	28633.13375	0.133145703	0.275741208	0.482864725	0.62919179	0.999891008
Fmo2	5875.665658	0.270438681	0.210149623	1.286886348	0.198133904	0.999891008
Mroh9	7.11032795	0.880943348	2.592390751	0.33981889	0.733992921	0.999891008
Prrx1	29.49597761	-0.526818428	0.651252436	-0.80893122	0.41855471	0.999891008
Gorab	502.7423668	-0.017456239	0.228755902	-0.076309457	0.939172902	0.999891008
Kifap3	729.7585826	-0.133794748	0.264963904	-0.504954622	0.613590708	0.999891008
Scyl3	3577.812796	-0.119060371	0.229950241	-0.517765801	0.604621682	0.999891008
BC055324	7.940096808	-0.828102436	1.163705427	-0.711608296	0.476707368	0.999891008
Mettl18	300.9294311	-0.088831992	0.262977377	-0.337793283	0.735518972	0.999891008
Sell	428.3173149	0.4528376	0.437341695	1.035432032	0.300467193	0.999891008
Selp	179.3399675	0.635253318	0.567563108	1.119264641	0.263027256	0.999891008
Gm16587	23.2290628	-1.097727764	0.770487617	-1.424718244	0.154238663	0.999891008
Gm16548	184.956678	-0.012532543	0.420085504	-0.029833314	0.97619999	0.999891008
F5	54420.95227	0.134157634	0.162449566	0.825841752	0.408893866	0.999891008
Gm16588	2.451348609	0.398797194	1.415960125	0.281644368	0.778216216	0.999891008
Slc19a2	11697.78804	-0.281027857	0.200102793	-1.404417462	0.160194574	0.999891008
Ccdc181	555.7548592	-0.17677621	0.202857484	-0.871430556	0.383519108	0.999891008
Blzf1	1688.193148	0.060019011	0.195910788	0.306358887	0.759331408	0.999891008
Nme7	625.6195455	-0.214913836	0.241039559	-0.8916123	0.372600775	0.999891008
Atp1b1	15740.94492	-0.564856516	0.419238174	-1.347340368	0.177870637	0.999891008
Gm32391	156.9082993	-0.137137044	0.37432477	-0.366358454	0.714097617	0.999891008
Dpt	721.0641311	-0.507937771	0.362685415	-1.400491306	0.161366245	0.999891008
Xcl1	7.414041726	0.59519676	1.629960625	0.365160207	0.71499182	0.999891008
Sft2d2	9637.307708	-0.088711956	0.167075594	-0.53096897	0.595440282	0.999891008
Tiprl	2785.588719	-0.251867465	0.211514035	-1.190783701	0.233738509	0.999891008
Gm38190	18.74591468	0.486526611	0.729220676	0.667187077	0.504652645	0.999891008
Gpr161	17.67307103	-0.68916165	0.874319412	-0.788226409	0.430564284	0.999891008
Dcaf6	7540.086801	-0.114400563	0.152767247	-0.748855299	0.453944425	0.999891008
Mpc2	34277.41796	-0.232742243	0.208639747	-1.11552207	0.264626766	0.999891008
Gm37860	8.838754593	0.046607854	1.180976983	0.039465506	0.968519255	0.999891008
Adcy10	15.33363094	-0.10827156	1.10889996	-0.097638708	0.922219187	0.999891008
Mpzl1	1276.51803	-0.293972831	0.36856565	-0.797613208	0.425094984	0.999891008
Gm18407	7.111208842	-0.037443468	1.098008985	-0.03410124	0.97279642	0.999891008
Rcsd1	1701.646299	-0.02846078	0.455928721	-0.062423749	0.950225383	0.999891008
Creg1	76022.78018	-0.042759825	0.227117689	-0.188271665	0.850663696	0.999891008
Gm36972	5.341952706	-0.405772919	1.078379507	-0.376280258	0.706708555	0.999891008
Gm16565	8.715340203	0.199240342	1.063911486	0.18727154	0.851447736	0.999891008
Cd247	33.94972777	0.159268056	0.623028987	0.255635065	0.79823264	0.999891008
Pou2f1	649.7868864	0.67968262	0.421768963	1.611504592	0.107069787	0.999891008
Dusp27	2.007711861	0.77484748	2.532009747	0.306020734	0.759588859	0.999891008
Gpa33	3.460230289	5.302719125	3.20743931	1.653256262	0.09827872	0.999891008
Ildr2	7692.100795	0.824113502	0.552531882	1.49152208	0.135824479	0.999891008
5330438I03Rik	8.972987513	0.431616434	1.196571696	0.360710884	0.718315587	0.999891008
Gm15853	35.73536195	0.811703767	0.457028768	1.776045238	0.075725461	0.999891008
Tada1	726.1379661	-0.012746569	0.181354794	-0.070285262	0.943966613	0.999891008
NA	8.431531324	0.897916005	0.916226804	0.980014993	0.327078718	0.999891008
Pogk	1087.241322	-0.248674835	0.352381626	-0.705697507	0.480376271	0.999891008
Gm6286	3.566910996	-0.00801536	1.26314043	-0.006345581	0.994936993	0.999891008
Gm16701	3.718208642	-0.037079637	1.44339291	-0.025689219	0.979505223	0.999891008
Fam78b	18.9399892	-0.284206439	0.973614524	-0.291908586	0.770356519	0.999891008
Uck2	2018.608543	-0.096084848	0.25262729	-0.380342316	0.703691328	0.999891008
Tmco1	9667.11022	-0.075984295	0.203203787	-0.373931493	0.708455285	0.999891008
NA	9.405766026	0.894052589	1.066974099	0.837932795	0.402068449	0.999891008
Aldh9a1	48911.36526	-0.047741082	0.247529313	-0.192870417	0.847060454	0.999891008
Mgst3	1118.078487	-0.015240553	0.314626362	-0.048440166	0.961365449	0.999891008
Rxrg	841.7072046	0.026413086	0.26440194	0.099897474	0.920425722	0.999891008
Pbx1	4081.999007	-0.039012339	0.276822784	-0.140928932	0.887926085	0.999891008
Nuf2	26.58949085	-0.534046122	0.697556772	-0.765595208	0.443917197	0.999891008
Rgs5	5858.24462	-0.357422093	0.216299867	-1.652437874	0.09844532	0.999891008
Rgs4	622.3436771	-0.004620597	0.470566216	-0.009819229	0.992165515	0.999891008
Gm15852	1.794733409	0.573450894	2.651919297	0.216239949	0.828800715	0.999891008
Hsd17b7	11462.39346	0.24685787	0.412522776	0.598410281	0.549566207	0.999891008
3110045C21Rik	64.80426162	0.782019222	0.641344338	1.219343769	0.222713743	0.999891008
Ddr2	656.5527355	-0.05267603	0.30144498	-0.174745088	0.861279937	0.999891008
Uap1	5403.92393	-0.220629384	0.169183845	-1.304080681	0.192206075	0.999891008
Uhmk1	7192.702233	-0.133738114	0.215414431	-0.620841014	0.534704235	0.999891008
Gm6345	21.53310399	0.916624077	0.585208548	1.566320381	0.117273632	0.999891008
Sh2d1b1	7.231917894	0.156974735	1.185618441	0.132399033	0.89466868	0.999891008
Gm7694	696.1822589	0.657854095	0.428166119	1.53644594	0.124429047	0.999891008
Nos1ap	330.2553966	0.704279759	0.402843447	1.748271603	0.080417008	0.999891008
Spata46	8.92583887	1.147743699	1.199890994	0.956539973	0.338799499	0.999891008
Olfml2b	44.15653643	-0.814979564	0.4013699	-2.030494973	0.042306252	0.999891008
Atf6	12794.6488	-0.028936783	0.249581376	-0.115941275	0.907699083	0.999891008
Gm9929	27.5046054	0.336653646	0.642816412	0.523716632	0.600475646	0.999891008
Dusp12	564.2178114	-0.00373291	0.246052119	-0.015171216	0.987895586	0.999891008
Gm26620	11.60295381	0.02676306	0.681450193	0.039273684	0.968672187	0.999891008
Fcrlb	12.39102127	0.031402842	0.7775984	0.040384396	0.96778667	0.999891008
Fcrla	62.15446948	-0.005331031	0.405528908	-0.013145872	0.989511414	0.999891008
Gm2962	12.99896966	-0.654353756	0.736819218	-0.888079111	0.374498198	0.999891008
Fcgr2b	5614.249193	-0.147466959	0.290966626	-0.506817433	0.612282924	0.999891008
Fcgr4	1082.416492	0.027568215	0.538235795	0.051219586	0.959150545	0.999891008
Fcgr3	2241.157404	0.015286855	0.558377128	0.027377295	0.978158808	0.999891008
Cfap126	173.0778488	0.354221886	0.333378494	1.062521705	0.28799891	0.999891008
Sdhc	25862.79893	-0.063219159	0.189472081	-0.333659496	0.738636517	0.999891008
Mpz	29.11626244	-0.699491105	0.524264014	-1.334234443	0.182127035	0.999891008
Pcp4l1	2262.617964	1.244223097	1.206309331	1.031429556	0.302339427	0.999891008
Nr1i3	3917.928927	0.350932096	0.287887276	1.21899134	0.22284748	0.999891008
Tomm40l	678.360424	-0.312896297	0.412122607	-0.759231093	0.447714329	0.999891008
Apoa2	609548.1948	-0.069449429	0.25388069	-0.273551441	0.784429356	0.999891008
Fcer1g	1079.068957	0.082940765	0.416433818	0.19916914	0.842130438	0.999891008
Ndufs2	40373.3065	-0.146688233	0.242599871	-0.604650911	0.545410972	0.999891008
B4galt3	593.0083013	-0.069893459	0.230877987	-0.302728988	0.762096404	0.999891008
Ppox	1459.430417	0.039868959	0.237850598	0.167621857	0.866880775	0.999891008
Usp21	1433.787445	-0.038906727	0.276293859	-0.140816473	0.888014929	0.999891008
Ufc1	9641.33415	-0.165912002	0.156742433	-1.058500871	0.289827154	0.999891008
Rpl27-ps1	3.757410448	-0.595362444	1.723208822	-0.3454964	0.729721216	0.999891008
Gm20045	47.96621818	0.629982538	0.584208294	1.078352608	0.280876428	0.999891008
Dedd	330.5000869	-0.027505263	0.236752676	-0.116177199	0.907512107	0.999891008
Nit1	11997.42421	-0.124512211	0.184784905	-0.673822415	0.500424222	0.999891008
Pfdn2	6177.350099	0.034116527	0.217010234	0.157211606	0.875078082	0.999891008
Gm37154	9.29484166	0.275763973	0.858983571	0.321035212	0.748183707	0.999891008
Klhdc9	4.520506533	-0.647289577	1.152871145	-0.561458737	0.574484852	0.999891008
Nectin4	50.95929369	-0.060862988	0.513362291	-0.118557575	0.905625878	0.999891008
Arhgap30	942.220864	0.217833864	0.419892013	0.518785443	0.60391037	0.999891008
Usf1	3165.793287	0.014249448	0.179586409	0.079345913	0.936757488	0.999891008
Tstd1	639.7362444	-0.094551768	0.254924772	-0.370900667	0.710711519	0.999891008
NA	6.542336672	-2.281948979	1.143168753	-1.996161085	0.045916392	0.999891008
F11r	13587.75225	0.035094181	0.18467036	0.190036892	0.849280221	0.999891008
B930036N10Rik	4.988117153	-1.559197782	1.372498317	-1.136028921	0.255944461	0.999891008
Alyref2	156.1536487	0.034608719	0.246880296	0.140184209	0.888514448	0.999891008
Itln1	1.954356651	-4.377211887	2.907433947	-1.505524104	0.132189385	0.999891008
Cd244a	29.96847328	0.436882002	0.741693016	0.589033458	0.555838829	0.999891008
Ly9	416.6076175	-0.208239844	0.39475306	-0.527519266	0.597833041	0.999891008
Slamf7	43.28301345	-0.244366397	0.582399342	-0.419585633	0.674788186	0.999891008
Cd48	260.6573021	0.104761965	0.481285288	0.217671238	0.827685275	0.999891008
Slamf1	10.02791216	0.101243529	0.915836098	0.110547651	0.911975061	0.999891008
Cd84	1071.123325	-0.111972588	0.492864065	-0.227187566	0.820277896	0.999891008
Gm10521	23.67916751	0.857568418	0.723643526	1.185070256	0.23598967	0.999891008
Slamf6	40.44506015	0.769794926	0.524502802	1.467665993	0.142194973	0.999891008
Vangl2	61.71339257	0.130650152	0.5844767	0.223533551	0.823120273	0.999891008
Ncstn	7801.556835	-0.013562017	0.153351908	-0.088437225	0.929529176	0.999891008
Copa	21624.15343	-0.050847149	0.194271817	-0.261731988	0.793528077	0.999891008
Pex19	28629.25477	0.066694427	0.208900889	0.319263489	0.749526717	0.999891008
Dcaf8	21538.63917	0.014022782	0.201248929	0.069678791	0.944449323	0.999891008
Pea15a	2322.484167	-0.167572727	0.204688389	-0.818672359	0.412973371	0.999891008
Casq1	9.847176177	-1.367072028	0.936590491	-1.459626209	0.144392832	0.999891008
Atp1a4	5.524709975	-1.698996593	1.64567213	-1.032402848	0.301883438	0.999891008
Igsf8	1341.754952	0.071618981	0.391551461	0.182910774	0.854868029	0.999891008
Atp1a2	88.21475176	-0.434756796	0.626425984	-0.694027399	0.487665027	0.999891008
Kcnj9	14.50518312	-0.349484934	0.793676447	-0.440336784	0.659693203	0.999891008
Kcnj10	152.6003043	0.058067738	0.355929668	0.163143855	0.870405171	0.999891008
Pigm	1394.115367	-0.124991149	0.232115994	-0.538485724	0.590241759	0.999891008
Slamf9	104.6204828	-0.034564931	0.563898353	-0.061296386	0.951123169	0.999891008
Igsf9	28.83937751	-0.130007134	0.555950411	-0.233846638	0.815104041	0.999891008
Tagln2	2656.189488	0.007316692	0.321544714	0.02275482	0.981845847	0.999891008
Gm37125	4.043549117	1.963797548	1.260643461	1.557773953	0.119286843	0.999891008
Cfap45	18.14618643	-0.796803121	0.871585128	-0.914199996	0.360611766	0.999891008
4933439K11Rik	4.422729896	0.618738693	1.481246148	0.417714972	0.676155525	0.999891008
Vsig8	4.659004554	1.274018685	1.277458291	0.997307461	0.318615293	0.999891008
Slamf8	101.9432999	0.531143246	0.514111584	1.033128337	0.301543844	0.999891008
Dusp23	2001.895988	-0.333348606	0.172064799	-1.937343421	0.052703378	0.999891008
Crp	47673.25172	-0.082828422	0.248163296	-0.333765803	0.73855629	0.999891008
Gm38051	20.36606724	0.356428527	0.565156576	0.630672176	0.528254895	0.999891008
9430083B18Rik	128.3993965	-0.263191794	0.331324524	-0.794362549	0.4269844	0.999891008
Apcs	18285.02871	-0.205895682	0.538440014	-0.382392981	0.702169896	0.999891008
Olfr16	14.51671744	-1.117335025	0.990456632	-1.128100907	0.259277306	0.999891008
Ackr1	84.65929969	0.212106536	0.79103536	0.268137869	0.788593197	0.999891008
Cadm3	561.5367367	-0.035016329	0.43464625	-0.080562823	0.935789633	0.999891008
Aim2	137.1616493	0.312067769	0.602903168	0.517608442	0.60473149	0.999891008
Ifi206	77.61474366	-0.232214706	0.512857621	-0.452785913	0.650702908	0.999891008
Ifi214	4.020436316	2.292851138	1.393143602	1.645811053	0.099802666	0.999891008
Ifi213	53.90343621	-0.818912048	0.51348447	-1.594813661	0.110753911	0.999891008
Ifi209	158.9524342	-0.327912962	0.439935791	-0.745365503	0.456050793	0.999891008
Ifi208	26.25742854	1.142745714	0.584826706	1.953990304	0.050702364	0.999891008
Ifi207	1067.628004	-0.3292865	0.479873126	-0.686194918	0.492590202	0.999891008
Ifi204	809.0195039	-0.256650549	0.411250459	-0.624073586	0.53257926	0.999891008
Ifi203-ps	41.42650972	-0.337418021	0.55298654	-0.610174022	0.541746537	0.999891008
Mndal	462.9116398	-0.181579968	0.355848953	-0.510272593	0.609860501	0.999891008
Ifi211	129.175158	-0.214295258	0.479986944	-0.446460597	0.655264569	0.999891008
Ifi203	660.2942382	-0.204582943	0.322100256	-0.635152998	0.525328635	0.999891008
Ifi205	73.31345444	-0.267490941	0.632272204	-0.423062946	0.672249336	0.999891008
Olfr420	4.147666211	-2.463122262	1.578120891	-1.560794409	0.118572267	0.999891008
Fmn2	204.1684289	0.619914036	0.504230519	1.229425853	0.218912182	0.999891008
Grem2	3541.505931	0.592863139	0.446161235	1.328809167	0.183910937	0.999891008
Rgs7	10.43830846	-1.33416402	0.966949467	-1.379766023	0.167658697	0.999891008
Fh1	52685.49775	-0.237815902	0.287714389	-0.826569371	0.408481184	0.999891008
Kmo	43478.9565	0.057188828	0.298871862	0.191348987	0.848252184	0.999891008
Opn3	83.7350567	0.154677768	0.329970931	0.468761802	0.639239906	0.999891008
Chml	162.0428328	0.051326286	0.358330302	0.143237359	0.886102726	0.999891008
Exo1	5.889447703	-1.158176466	1.430216443	-0.809791044	0.418060281	0.999891008
Cep170	1110.554356	0.297714455	0.378724827	0.786097012	0.431810655	0.999891008
Sdccag8	1053.311763	0.209840536	0.209242965	1.002855875	0.315930405	0.999891008
Gm38158	13.15005467	1.034338517	0.858437526	1.204908319	0.228238697	0.999891008
Akt3	660.8024845	-0.223903668	0.284556544	-0.786851237	0.431368956	0.999891008
Zbtb18	2884.102178	-0.041843744	0.227663946	-0.183796094	0.85417342	0.999891008
Gm29856	59.83622224	-0.206086213	0.355500411	-0.579707383	0.562111964	0.999891008
Gm37858	1.577137046	0.576619048	2.163582833	0.266511196	0.789845538	0.999891008
Adss	5252.154847	0.043548217	0.204253227	0.213206995	0.831165512	0.999891008
Catspere2	32.54640368	0.28282726	0.514164014	0.550072064	0.582269947	0.999891008
Gm37313	4.362241934	-0.408123042	1.270703474	-0.32117882	0.748074882	0.999891008
Desi2	5164.069112	-0.368492454	0.317785966	-1.159561759	0.246227278	0.999891008
B230369F24Rik	27.76722706	-0.31913737	0.596909527	-0.534649483	0.59289226	0.999891008
Cox20	5.458184416	-0.148997747	1.411003116	-0.105597036	0.915902077	0.999891008
Hnrnpu	27293.66184	-0.0150844	0.196626791	-0.076715895	0.938849559	0.999891008
Gm38300	30.61514574	-0.104543428	0.458414386	-0.228054422	0.819603932	0.999891008
Efcab2	630.9705249	-0.290088048	0.202860108	-1.429990605	0.152719715	0.999891008
Kif26b	112.9989123	0.284451666	0.311053092	0.914479467	0.360464962	0.999891008
Smyd3	546.7152264	-0.113299946	0.228558072	-0.495716231	0.620094634	0.999891008
Gm5561	66.98922841	-0.233010632	0.40533056	-0.574865691	0.565382135	0.999891008
Tfb2m	5119.107284	0.07311616	0.186441126	0.392167553	0.694934417	0.999891008
Cnst	2730.249364	0.075452192	0.229377561	0.328943213	0.742198611	0.999891008
Sccpdh	502.9688844	-0.090051919	0.309640273	-0.29082754	0.771183222	0.999891008
Ahctf1	5466.211049	0.042792344	0.204489622	0.209264134	0.834242049	0.999891008
Cdc42bpa	4521.622966	0.092080077	0.205714781	0.447610407	0.654434391	0.999891008
Coq8a	40114.40564	-0.288904858	0.405919385	-0.711729641	0.476632209	0.999891008
Gm37336	50.589569	0.409154334	0.493194769	0.829599905	0.406765031	0.999891008
Psen2	20212.81499	-0.029481672	0.276917102	-0.106463889	0.915214305	0.999891008
Gm31728	31.19921367	-0.413473173	0.495817619	-0.833921904	0.404324993	0.999891008
Gm5069	5.470745673	-0.128129049	1.091042295	-0.117437288	0.906513537	0.999891008
Itpkb	2548.317676	0.070590621	0.445872203	0.1583203	0.874204413	0.999891008
Gm37033	1.905314851	0.477292749	2.501426381	0.190808233	0.848675838	0.999891008
Stum	25.54688237	-0.680106802	0.819630873	-0.829772065	0.406667668	0.999891008
Parp1	5181.911043	-0.017722388	0.242947463	-0.072947408	0.941847968	0.999891008
Lin9	185.3106177	0.226767607	0.332691531	0.681615207	0.495482297	0.999891008
Acbd3	3968.212912	-0.149695228	0.162153316	-0.923170933	0.355918134	0.999891008
Gm37768	81.98581647	0.153647757	0.333047037	0.461339512	0.644555042	0.999891008
Gm38293	8.024198337	0.809399898	0.949597586	0.852360947	0.394013788	0.999891008
H3f3a	8663.724545	-0.051227506	0.162076723	-0.316069482	0.75194977	0.999891008
NA	25.35994359	0.873853754	0.546878776	1.597892973	0.110066798	0.999891008
H3f3aos	17.29609477	1.129328061	0.843748948	1.338464555	0.180745047	0.999891008
Sde2	2306.740752	-0.028586016	0.238618676	-0.119797898	0.904643247	0.999891008
Pycr2	739.3002442	5.54E-04	0.270840288	0.002044948	0.998368369	0.999891008
Lefty1	33.5675841	0.091064611	0.497403019	0.183080134	0.854735143	0.999891008
Tmem63a	1883.762577	-0.026087039	0.223774022	-0.116577602	0.907194788	0.999891008
Gm36961	1.942366486	0.421868148	2.173467455	0.194099133	0.846098261	0.999891008
Ephx1	72017.87594	0.083140193	0.322714754	0.257627493	0.79669441	0.999891008
Gm37086	1.808693376	-0.067857467	1.828113196	-0.037118854	0.970390239	0.999891008
9130409I23Rik	1023.177578	-0.017807267	1.008540024	-0.01765648	0.985912899	0.999891008
Nvl	1826.375878	0.007903922	0.247813046	0.031894696	0.974556028	0.999891008
Cnih4	1242.577461	-0.127709126	0.225482864	-0.566380627	0.571135061	0.999891008
Wdr26	16320.75637	0.018947564	0.215148086	0.088067545	0.929822991	0.999891008
A430110L20Rik	10.48882084	-0.630236265	0.931053781	-0.676906402	0.498465342	0.999891008
Rpl35a-ps2	63.24920941	-0.067263754	0.361106689	-0.186271137	0.852232141	0.999891008
Dnah14	5.370311917	0.568540301	1.089371082	0.521897735	0.601741535	0.999891008
Lbr	1131.439402	0.184240506	0.339946458	0.541969188	0.587839732	0.999891008
Enah	105.6935322	-0.388993634	0.486805362	-0.799074259	0.424247355	0.999891008
Srp9	8652.45823	-0.104911695	0.181249554	-0.578824569	0.562707552	0.999891008
Degs1	12185.7859	-0.289731672	0.235272171	-1.231474468	0.21814546	0.999891008
1700047M11Rik	17.46319373	-0.302970913	0.597558227	-0.507014881	0.612144377	0.999891008
Fbxo28	1441.94572	-0.117953213	0.198150367	-0.595271235	0.55166218	0.999891008
Gm10517	8.401809215	0.183961599	0.839899611	0.21902808	0.826628174	0.999891008
Trp53bp2	4525.669787	-0.021815063	0.2924014	-0.07460656	0.940527755	0.999891008
Capn2	5622.865522	0.101238351	0.168067565	0.602366972	0.54692989	0.999891008
Gm37069	4.278832064	1.450992848	1.437365403	1.009480849	0.312744081	0.999891008
Capn8	310.6704549	1.283674858	1.276525276	1.005600815	0.314607632	0.999891008
Susd4	1899.185755	1.281942994	1.036013612	1.237380455	0.215945871	0.999891008
Tlr5	914.4223567	0.292269765	0.383490619	0.762130156	0.445982326	0.999891008
NA	26.14912085	0.2958155	0.671814576	0.440323134	0.659703088	0.999891008
Disp1	203.4616342	0.20628761	0.272208985	0.757828068	0.448553917	0.999891008
Brox	3988.132229	-0.108620295	0.159561049	-0.680744428	0.496033219	0.999891008
Aida	1277.01954	-0.097692461	0.26871019	-0.363560685	0.716186089	0.999891008
Mia3	17782.42263	-0.233096796	0.263223528	-0.885546963	0.375861702	0.999891008
Gm37339	24.6170329	-0.130915891	0.905204918	-0.144625696	0.885006408	0.999891008
Taf1a	569.0255099	0.122856412	0.188989186	0.650071121	0.515646283	0.999891008
Gm37986	19.97674953	-0.64584874	0.575680135	-1.121888182	0.261909986	0.999891008
Gm37214	7.847589619	0.107067453	0.925424385	0.115695517	0.907893859	0.999891008
Dusp10	486.354959	0.322605807	0.442919055	0.7283629	0.466391468	0.999891008
1700056E22Rik	184.009229	0.440238503	0.307343924	1.432396963	0.152030247	0.999891008
Hlx	1000.963714	0.197111704	0.330885859	0.59570906	0.551369605	0.999891008
Gm34342	2.190302849	0.068318794	1.679243851	0.04068426	0.96754761	0.999891008
Mtarc1	94996.50414	-0.115765286	0.253477259	-0.456708764	0.647880391	0.999891008
Mtarc2	61842.17033	-0.162004365	0.225829738	-0.717373925	0.473143404	0.999891008
C130074G19Rik	35741.67028	-0.010341117	0.234798035	-0.044042603	0.964870444	0.999891008
Mark1	282.9612799	0.062917184	0.452758664	0.138964065	0.889478546	0.999891008
Rab3gap2	2749.90646	0.043558003	0.251611019	0.173116437	0.862559905	0.999891008
Iars2	10712.94452	-0.010242372	0.176639812	-0.057984503	0.953760972	0.999891008
2010103J01Rik	1.731437126	3.188504341	2.106007329	1.51400439	0.130024726	0.999891008
Mir194-1	1.715630157	1.33989312	2.576360004	0.520072163	0.603013279	0.999891008
Gm37785	14.08847175	-0.816005533	0.639354184	-1.276296539	0.201850713	0.999891008
Bpnt1	7776.504742	0.021332785	0.217699217	0.097992014	0.921938635	0.999891008
4930532G15Rik	19.93852759	-0.454267583	0.600469849	-0.756520222	0.449337353	0.999891008
Eprs	15401.90038	0.067360577	0.174002069	0.387125147	0.698663562	0.999891008
Gm2061	66.92332527	0.724025721	0.531770743	1.361537335	0.173343943	0.999891008
Slc30a10	2785.125442	0.255593446	0.25381851	1.006992935	0.313938169	0.999891008
Lyplal1	1927.938713	-0.009569218	0.211405035	-0.045264852	0.963896202	0.999891008
Tgfb2	57.40648293	-0.698680854	0.448173347	-1.558952263	0.119007679	0.999891008
Rrp15	2257.20414	0.067336024	0.215520968	0.31243375	0.754710904	0.999891008
A430105J06Rik	12.64490454	0.191799106	0.76951603	0.249246407	0.803170184	0.999891008
Spata17	31.3750462	-0.380807055	0.742447235	-0.512907904	0.608015744	0.999891008
Gpatch2	2056.098679	0.126132802	0.265887367	0.474384336	0.635225861	0.999891008
Gm37254	289.3311915	0.184025586	0.239751141	0.767569176	0.442743181	0.999891008
Gm38155	19.65950937	1.0199153	0.621867994	1.640083282	0.100987852	0.999891008
Esrrg	529.3038694	0.725798986	0.517437878	1.402678499	0.160712732	0.999891008
Gm36388	2.768437773	1.144191785	1.748066563	0.654547035	0.512759435	0.999891008
Ush2a	9.813987424	-2.016637525	1.011091121	-1.994516106	0.046095682	0.999891008
Kctd3	2122.391729	0.076213416	0.206964869	0.368243251	0.712691863	0.999891008
Kcnk2	10.63320001	0.247716819	1.121331569	0.220913087	0.825160107	0.999891008
Pdcd5-ps	5.263066397	0.149697743	1.125084894	0.13305462	0.894150184	0.999891008
Cenpf	60.07108717	0.010452983	0.508663293	0.020549906	0.983604701	0.999891008
Ptpn14	375.6703254	-0.512190355	0.209845379	-2.440798834	0.014654816	0.999891008
Gm37422	31.12145295	0.788995848	0.645286028	1.222707162	0.221440321	0.999891008
Smyd2	1425.930085	0.065616758	0.286854611	0.228745697	0.819066575	0.999891008
Prox1	14961.76141	0.266937486	0.245806653	1.085965262	0.277494362	0.999891008
Gm28172	54.21961427	0.477152877	0.362078619	1.317815668	0.187565362	0.999891008
Prox1os	1117.013992	-0.026522534	0.242033994	-0.109581857	0.912741	0.999891008
Rps6kc1	1825.780314	0.043565817	0.214745728	0.202871635	0.839235365	0.999891008
Angel2	2322.523223	-0.067839129	0.193875331	-0.349911094	0.726405421	0.999891008
Vash2	6.092964838	-0.948315935	1.114407951	-0.850959412	0.3947919	0.999891008
Flvcr1	441.2247272	0.20687264	0.453338793	0.45633121	0.648151825	0.999891008
A230020J21Rik	1.663168702	0.644505058	3.239737575	0.198937427	0.842311692	0.999891008
Spata45	5.035216415	2.20685347	1.684447737	1.310134724	0.190150263	0.999891008
Tatdn3	534.4262037	0.034824341	0.197153324	0.176635829	0.859794449	0.999891008
Nsl1	39.95899445	0.362814215	0.798247884	0.454513218	0.64945948	0.999891008
Batf3	78.12278378	0.257091485	0.512635442	0.501509385	0.616012675	0.999891008
Atf3	5563.359746	-0.318786514	1.430159852	-0.222902715	0.823611223	0.999891008
D730003I15Rik	103.017855	-0.26712228	0.374024241	-0.714184406	0.475113158	0.999891008
Nenf	831.9353281	-0.082998441	0.210191785	-0.394870054	0.692938792	0.999891008
Pacc1	222.5858034	0.027843852	0.416120542	0.066912947	0.946651006	0.999891008
Ppp2r5a	33385.41562	-0.176724207	0.18095866	-0.97659989	0.328767274	0.999891008
Gm32200	4.324477864	0.247079094	1.563069885	0.158072967	0.874399302	0.999891008
Dtl	12.5846466	-0.575826123	0.845072427	-0.681392629	0.495623086	0.999891008
Ints7	2137.978863	-0.012755004	0.2499769	-0.051024732	0.959305813	0.999891008
Gm37349	1.794878171	2.42840358	2.124633742	1.142975155	0.253048907	0.999891008
Lpgat1	31464.36027	-0.434546193	0.220632753	-1.969545259	0.048890511	0.999891008
NA	2.047999	-3.384514573	2.515618065	-1.345400806	0.178495835	0.999891008
Gm26203	2.444536457	0.417404957	1.622180445	0.257311052	0.796938662	0.999891008
Gm38037	5.894840014	-0.645032144	1.156117914	-0.557929374	0.576892612	0.999891008
Nek2	527.1817427	-0.265760459	0.500383109	-0.531113969	0.595339805	0.999891008
1700034H15Rik	4.663748199	-0.223336932	1.618114934	-0.13802291	0.890222311	0.999891008
Slc30a1	7589.436529	0.21061207	0.343732098	0.612721568	0.540060459	0.999891008
Rd3	164.9818465	0.034610453	0.553986252	0.062475293	0.950184337	0.999891008
Gm26670	2.728172827	0.953415869	1.624816471	0.58678373	0.557348965	0.999891008
Traf5	299.214987	0.335376902	0.246192696	1.362253665	0.173117845	0.999891008
Gstp-ps	558.8336246	0.179218778	0.712966133	0.251370675	0.801527538	0.999891008
Rcor3	552.5845175	0.262533535	0.319919201	0.820624503	0.411860186	0.999891008
Gm10516	147.3680481	0.131464223	0.328387609	0.400332472	0.688911654	0.999891008
Hhat	91.34403471	0.053464545	0.509813767	0.104870736	0.91647838	0.999891008
A730013G03Rik	4.056093618	-0.618383089	1.934208893	-0.319708534	0.74918929	0.999891008
Sertad4	14.90455052	0.439959631	0.804062493	0.547170941	0.584261298	0.999891008
Syt14	9.759899666	-0.974883803	1.053100433	-0.925727284	0.354587725	0.999891008
Utp25	1025.158021	0.208041348	0.20195537	1.030135259	0.302946516	0.999891008
Irf6	6864.144084	0.163058626	0.331871511	0.491330592	0.623192646	0.999891008
A130010J15Rik	789.4329373	0.088643757	0.281540022	0.31485313	0.75287317	0.999891008
Traf3ip3	68.3609772	0.359426072	0.585658687	0.613712527	0.539405309	0.999891008
4930570N18Rik	5.069960601	1.201850991	1.724008409	0.697125945	0.485723979	0.999891008
Lamb3	2052.894334	-0.934276588	0.43821222	-2.132018563	0.033005321	0.999891008
Hsd11b1	87942.72666	0.031870156	0.257568608	0.123734628	0.901525393	0.999891008
Gm38118	1.829414215	4.38566607	2.941455069	1.490985232	0.135965372	0.999891008
G0s2	11725.55919	-0.014309994	0.318259063	-0.044963351	0.964136521	0.999891008
Gm37691	146.87798	-0.327179629	0.307833914	-1.06284465	0.287852407	0.999891008
Plxna2	2294.240649	0.128271207	0.386330128	0.33202486	0.739870487	0.999891008
Gm37783	5.050183358	-1.080771398	1.113428234	-0.970670013	0.331712629	0.999891008
Cd34	202.2345701	-0.123797615	0.375359003	-0.329811233	0.741542599	0.999891008
Gm16897	5.86658218	-0.618717808	1.097192205	-0.563910138	0.57281529	0.999891008
A330023F24Rik	42.54244525	0.127847457	0.467270222	0.273604973	0.784388212	0.999891008
9630010A21Rik	1.653485224	0.131164325	3.227675445	0.040637396	0.967584971	0.999891008
Gm37027	11.81674795	-0.259086005	0.713541312	-0.363098816	0.716531069	0.999891008
Cd46	34.91315754	0.040284364	0.600222965	0.067115667	0.946489622	0.999891008
Cr1l	5864.904699	-0.134623055	0.179987699	-0.747956975	0.45448611	0.999891008
Cr2	10.38210424	-0.353699425	0.73344295	-0.482245313	0.629631691	0.999891008
Gm38194	51.33677751	0.025264321	0.609188298	0.041472104	0.966919531	0.999891008
Fam171a1	571.4411253	-0.101219091	0.335635433	-0.30157451	0.762976442	0.999891008
Nmt2	2912.718125	0.196039263	0.239730576	0.817748269	0.413500942	0.999891008
Rpp38	482.1820224	0.118936732	0.341742282	0.348030485	0.727817289	0.999891008
Meig1	24.38673019	0.26071185	0.856571565	0.304366688	0.760848544	0.999891008
Dclre1c	383.7010711	0.072121955	0.221567993	0.325507099	0.744797311	0.999891008
Suv39h2	93.65405378	0.028536816	0.3626914	0.078680707	0.937286591	0.999891008
Hspa14	1801.40215	-0.049009685	0.211320495	-0.231921117	0.816599283	0.999891008
Gm45902	100.621095	-0.202314281	0.327564509	-0.617631873	0.536818029	0.999891008
Cdnf	150.8793152	-0.124586101	0.321114931	-0.387979781	0.698030996	0.999891008
Fam107b	19710.05872	-0.002681069	0.467032592	-0.005740647	0.995419652	0.999891008
Gm13183	1.823451883	-0.468782559	2.553714831	-0.183568875	0.854351682	0.999891008
Frmd4a	761.9146178	-0.256412983	0.442261196	-0.579777257	0.562064836	0.999891008
Prpf18	4294.3492	-0.049999835	0.214686147	-0.232897351	0.815841115	0.999891008
Bend7	1291.579815	0.077347286	0.267392206	0.289265297	0.772378367	0.999891008
Sephs1	6175.031244	-0.082828278	0.180828769	-0.458048123	0.646917868	0.999891008
Phyh	291704.244	-0.083723546	0.302795782	-0.27650169	0.782162762	0.999891008
Gm13194	103.326651	0.014874032	0.306800663	0.048481094	0.961332831	0.999891008
Mcm10	5111.426426	-0.32360518	0.616510471	-0.524898109	0.599654024	0.999891008
Optn	16335.38955	0.094364412	0.221292678	0.426423564	0.669799234	0.999891008
4930551O13Rik	4.212908791	0.609403647	1.536479175	0.396623434	0.691645169	0.999891008
Ccdc3	35.98134256	-0.511670531	0.623762956	-0.820296437	0.412047137	0.999891008
Camk1d	8644.749192	-0.42593887	0.193264684	-2.203914654	0.027530347	0.999891008
Cdc123	6864.264876	-0.109128922	0.20300962	-0.537555421	0.590884013	0.999891008
Nudt5	1901.87477	0.089312782	0.173020829	0.516196707	0.60571703	0.999891008
Gm13199	5.864571151	0.762133338	1.118565129	0.681349095	0.495650625	0.999891008
Sec61a2	200.3343343	0.104902728	0.379102247	0.276713548	0.782000068	0.999891008
Gm13267	3.726236462	0.528510771	1.329244812	0.397602282	0.690923378	0.999891008
Dhtkd1	8529.743753	0.127503287	0.266174458	0.479021494	0.631923338	0.999891008
Upf2	2316.21605	0.032405071	0.186432385	0.173816747	0.862009483	0.999891008
Proser2	4288.417798	0.065909077	0.254693323	0.258778188	0.795806388	0.999891008
Echdc3	9748.518677	2.50E-04	0.303322226	8.24E-04	0.999342346	0.999891008
A230108P19Rik	9.898371625	-0.138765216	1.012416172	-0.137063413	0.890980672	0.999891008
Usp6nl	3952.601018	-0.077577381	0.241223074	-0.321600167	0.747755618	0.999891008
Celf2	1810.987905	0.30468598	0.26487901	1.150283592	0.250027087	0.999891008
Gata3	46.94118926	-0.296134981	1.117386479	-0.265024668	0.790990459	0.999891008
4930412O13Rik	1.637625396	-0.319848017	2.609183977	-0.12258546	0.902435369	0.999891008
Taf3	1144.507692	0.189248425	0.213129836	0.887949	0.374568185	0.999891008
C630004M23Rik	6.95756889	1.027042523	1.038107304	0.98934139	0.32249614	0.999891008
Atp5c1	34869.11393	-0.129117334	0.232901611	-0.554385749	0.579314877	0.999891008
Kin	1240.84888	-5.60E-04	0.219297284	-0.002555443	0.997961054	0.999891008
Itih2	181892.8241	-0.229077678	0.16994708	-1.34793536	0.177679174	0.999891008
Itih5	2995.780849	0.148229626	0.293186554	0.505581256	0.613150643	0.999891008
Gm13261	2.394995971	0.143206263	1.719037947	0.083306051	0.933608189	0.999891008
Sfmbt2	8.379255085	0.896736754	0.952659298	0.941298485	0.346551919	0.999891008
Prkcq	209.1700651	-0.234927834	0.304916516	-0.770466084	0.441023466	0.999891008
Gm13292	8.602447457	-0.796740582	0.844343069	-0.943621865	0.345362915	0.999891008
Pfkfb3	2333.396097	1.068139298	0.427071427	2.501078812	0.012381562	0.999891008
Gm10851	13.02181194	1.3456119	1.01461722	1.326226161	0.184764796	0.999891008
Gm37975	1.835370886	0.449351695	2.104585533	0.213510778	0.830928583	0.999891008
Rbm17	7836.020929	-0.065260448	0.186392893	-0.350123049	0.726246353	0.999891008
Il2ra	16.42496915	-0.171893773	0.589952037	-0.291369064	0.770769072	0.999891008
Gm37881	22.07763475	0.394907113	0.967857777	0.408021843	0.683257639	0.999891008
Il15ra	2345.064108	0.066420733	0.220480629	0.301254277	0.763220604	0.999891008
Fbh1	3667.115989	-0.031941429	0.269591485	-0.118480853	0.905686666	0.999891008
Ankrd16	681.1308033	0.217938777	0.196020269	1.111817559	0.266216601	0.999891008
Itga8	601.3612343	-0.539747834	0.207585701	-2.600120495	0.009319103	0.999891008
Gm37701	11.88343027	0.257468671	1.109709746	0.232014427	0.816526808	0.999891008
E030013I19Rik	6.154243401	-0.280650884	1.761236206	-0.159348804	0.873394072	0.999891008
Mindy3	3319.941311	-0.119021642	0.275454513	-0.43209182	0.66567468	0.999891008
Gm37289	2.199080336	4.634679811	2.274476238	2.037691022	0.041580843	0.999891008
Gm37255	4.268443742	0.884619641	2.281600042	0.38771898	0.698224008	0.999891008
Gm38014	1.744235209	3.243846337	2.117296327	1.532070073	0.125505144	0.999891008
Pter	5010.740054	-0.14059306	0.255166839	-0.550984842	0.581644066	0.999891008
C1ql3	20.37803639	0.019414094	0.656581683	0.029568437	0.976411238	0.999891008
Gm37824	56.64572513	0.312157875	0.383751097	0.81343839	0.415966757	0.999891008
Gm37742	2.26165993	-0.125422402	2.123189954	-0.059072624	0.952894263	0.999891008
Rsu1	2472.253769	-0.045099424	0.166567265	-0.270758026	0.786577145	0.999891008
Gm37780	13.51241223	-0.089358714	0.702220751	-0.1272516	0.898741266	0.999891008
Gm13270	11.15989534	-0.23928458	0.964238438	-0.248159138	0.804011281	0.999891008
Cubn	13.14707657	0.375332144	0.756282764	0.496285466	0.619693019	0.999891008
Trdmt1	461.8671668	0.132382548	0.304112777	0.435307418	0.663339301	0.999891008
Vim	4422.420982	-0.412582367	0.256821063	-1.606497387	0.108164669	0.999891008
St8sia6	14.91944992	-1.09668	0.909291371	-1.20608205	0.227785855	0.999891008
Hacd1	1141.681553	0.219581384	0.160813132	1.365444356	0.172113431	0.999891008
D930036K23Rik	20.10620826	1.249839716	0.687108256	1.818985153	0.068913695	0.999891008
Gm37894	4.618038429	0.742297148	1.772594352	0.418763124	0.675389258	0.999891008
Stamos	96.66622914	-0.328267376	0.29353586	-1.118321204	0.263429834	0.999891008
Stam	2245.768064	0.016831376	0.197036774	0.085422511	0.931925498	0.999891008
Gm37499	17.39630193	-2.00E-04	0.568333522	-3.52E-04	0.999719053	0.999891008
Tmem236	4.757205427	0.217512821	1.339610446	0.162370204	0.871014333	0.999891008
Mrc1	7704.34854	-0.129647557	0.37000051	-0.350398321	0.726039786	0.999891008
Gm37697	7.842020047	-0.099892318	0.890474755	-0.11217872	0.910681702	0.999891008
Slc39a12	3.769594051	0.455034434	1.466111822	0.310368164	0.756281001	0.999891008
Cacnb2	18.09452696	0.482502046	0.693301499	0.695948367	0.486461166	0.999891008
Nsun6	339.3034397	0.127314845	0.191801083	0.663785849	0.506827384	0.999891008
Arl5b	3916.799544	-0.340267617	0.262095207	-1.298259596	0.194198145	0.999891008
Gm38257	2.451706423	2.927384636	1.903954889	1.537528359	0.124163976	0.999891008
Gm13313	7.217652412	-0.211051804	1.064808296	-0.198206386	0.842883591	0.999891008
Gm37416	56.67030908	0.168745141	0.49472476	0.341088934	0.733036632	0.999891008
Plxdc2	112.1177306	-0.32749175	0.365022761	-0.897181724	0.369621956	0.999891008
Nebl	31.34341259	-0.231588254	0.548690801	-0.422074242	0.672970828	0.999891008
Skida1	86.87054924	0.634226643	0.467861973	1.355584937	0.175231267	0.999891008
1810059C17Rik	8.683239131	0.187107786	0.914493229	0.204602703	0.837882543	0.999891008
Mllt10	2333.58032	0.224714089	0.238894723	0.940640654	0.346889041	0.999891008
Dnajc1	4451.697013	-0.082344765	0.187741125	-0.438608029	0.660945578	0.999891008
Commd3	6743.119319	-0.141422255	0.168406291	-0.839768245	0.401038342	0.999891008
Bmi1	3996.308474	-0.133551231	0.23083659	-0.578553125	0.562890741	0.999891008
Pip4k2a	988.1117775	-0.1132322	0.361554903	-0.313181205	0.754142997	0.999891008
4930426L09Rik	4.61500683	-0.441036238	1.164488075	-0.378738304	0.704882206	0.999891008
Armc3	3.057179974	-0.352967457	1.832462844	-0.192619162	0.847257237	0.999891008
Msrb2	1668.767905	-0.131772436	0.276169721	-0.47714295	0.633260332	0.999891008
Otud1	815.4919757	-0.043012085	0.227941289	-0.188698087	0.850329451	0.999891008
Etl4	860.3671179	-0.017064648	0.267162257	-0.063873724	0.949070775	0.999891008
Arhgap21	4059.589279	0.234114494	0.222822201	1.05067849	0.293406278	0.999891008
Gm13375	298.7989742	0.022470321	0.224030412	0.100300316	0.920105906	0.999891008
Enkur	11.45695441	-0.183052701	0.888664044	-0.205986393	0.83680154	0.999891008
Thnsl1	478.8755555	-0.040282804	0.3213288	-0.125363193	0.900236026	0.999891008
Gm13341	10.85801004	-0.117380234	1.065519892	-0.110162405	0.912280577	0.999891008
Gm13340	53.4779257	0.539946871	0.504627528	1.069990917	0.284623397	0.999891008
Apbb1ip	533.7794724	0.25975763	0.404800685	0.641692663	0.521072754	0.999891008
A130006I12Rik	1.880574458	-2.378956895	2.14430723	-1.109429126	0.267245104	0.999891008
Pdss1	333.5171443	0.1801125	0.272338315	0.661355709	0.508384223	0.999891008
Abi1	6686.276087	-0.032458771	0.176023884	-0.184399809	0.85369982	0.999891008
Gm13357	1.701979424	1.907428768	2.120361904	0.899576985	0.36834541	0.999891008
Acbd5	35742.92075	-0.264825651	0.158465745	-1.671185471	0.094685049	0.999891008
Mastl	157.8476496	-0.002738003	0.376563381	-0.007271027	0.994198611	0.999891008
Yme1l1	16502.86028	0.009874659	0.145135028	0.068037736	0.945755595	0.999891008
Gm13423	13.12728397	0.05405513	0.740185525	0.073029164	0.94178291	0.999891008
Gm38309	5.545383253	-0.148709525	1.023442686	-0.145303227	0.884471467	0.999891008
Spopl	1122.914543	-0.001561986	0.197438467	-0.007911255	0.993687797	0.999891008
Hnmt	2420.47441	0.283399262	0.233648811	1.212928331	0.225157223	0.999891008
Il1f9	26.69549819	1.082747945	0.88146357	1.228352461	0.219314685	0.999891008
Il1rn	2272.850369	1.819107351	1.271449802	1.4307347	0.152506264	0.999891008
Psd4	852.6743918	0.209016383	0.551662277	0.378884676	0.704773504	0.999891008
Pax8	7.894079629	0.493746674	1.035824586	0.476670163	0.633597013	0.999891008
Gm13415	4.67735031	1.416860497	1.268173966	1.117244586	0.263889762	0.999891008
Cacna1b	3.847820034	-0.005921198	1.918022007	-0.003087138	0.997536824	0.999891008
Ehmt1	2812.982832	0.343903691	0.316793412	1.085577155	0.277666112	0.999891008
Gm37139	2.759692782	0.254990795	1.920909259	0.132744841	0.894395178	0.999891008
Arrdc1	296.8838334	-0.162186008	0.23755173	-0.682739748	0.494771309	0.999891008
Zmynd19	1526.264715	-0.076528346	0.282631119	-0.270771124	0.78656707	0.999891008
Dph7	697.6628034	0.170796688	0.286156861	0.596863857	0.55059828	0.999891008
Mrpl41	2469.511916	-0.155377955	0.239421429	-0.648972633	0.516356065	0.999891008
Pnpla7	17456.98951	-0.504056911	0.234189331	-2.152347881	0.031369965	0.999891008
Nsmf	13180.92404	-0.160366553	0.195566443	-0.820010586	0.412210073	0.999891008
Mir7664	2.209724651	-0.065759212	1.527594301	-0.043047563	0.965663619	0.999891008
Entpd8	7811.165438	-0.176264649	0.162770053	-1.082905889	0.278850198	0.999891008
Noxa1	44.57233106	1.430786696	1.028231582	1.391502383	0.164073138	0.999891008
Gm13387	19.66717501	-1.194430919	0.601177015	-1.986820667	0.046942274	0.999891008
Nrarp	120.5695642	-0.050457179	0.386783062	-0.130453434	0.896207694	0.999891008
Tor4a	966.0553719	0.004473871	0.34788904	0.012860053	0.989739445	0.999891008
Nelfb	3662.269331	0.051700137	0.190194162	0.271828204	0.785754118	0.999891008
Gm22572	1.521060759	1.32856695	1.974057458	0.673013313	0.500938821	0.999891008
Fam166a	1.794873261	-2.314225709	2.504249569	-0.92411944	0.355424133	0.999891008
Tubb4b	13435.79698	0.055631708	0.282726917	0.196768347	0.844008823	0.999891008
Rnf208	4.676296551	0.498348746	1.336531098	0.372867303	0.709247208	0.999891008
Ndor1	361.6784404	0.207374856	0.235683183	0.879888222	0.378919866	0.999891008
Tmem203	740.514067	0.041417033	0.228636257	0.18114814	0.856251299	0.999891008
Tprn	604.6578092	-0.340988459	0.2847548	-1.197480989	0.231119133	0.999891008
Ssna1	2179.88072	-0.031750163	0.161442321	-0.196665672	0.844089175	0.999891008
Anapc2	6723.159909	-0.002322836	0.186981688	-0.012422802	0.990088293	0.999891008
NA	31.30230894	0.031691624	0.546431302	0.057997454	0.953750657	0.999891008
Man1b1	5603.42398	-0.105489682	0.204425457	-0.516030065	0.605833411	0.999891008
Dpp7	2355.785516	-0.097808789	0.256191741	-0.381779635	0.702624826	0.999891008
Uap1l1	1759.505361	-0.076733583	0.32062522	-0.239324851	0.810853697	0.999891008
Sapcd2	7.128062286	0.721606689	0.940849431	0.766973614	0.443097204	0.999891008
Entpd2	269.0318934	0.714553571	0.311278486	2.295544353	0.021701948	0.999891008
Npdc1	486.2180796	-0.303195686	0.258391645	-1.173395858	0.240637097	0.999891008
Fut7	12.77130657	0.770723647	0.742380823	1.038178281	0.299187062	0.999891008
Abca2	4087.074758	0.331377382	0.330123841	1.003797184	0.315476382	0.999891008
Paxx	1302.348342	0.404996991	0.312724643	1.29505941	0.195299736	0.999891008
Clic3	15.01267846	1.95179304	0.883167313	2.20999239	0.02710569	0.999891008
Ptgds	572.5527474	0.833381526	1.127584564	0.739085611	0.459855014	0.999891008
Lcn12	4.906505782	0.325969571	1.188617933	0.274242515	0.783898258	0.999891008
C8g	34200.03342	-0.175697437	0.327114418	-0.537113095	0.591189496	0.999891008
Fbxw5	7346.597052	0.099763359	0.207946032	0.479756011	0.631400895	0.999891008
Traf2	1576.117374	0.066902248	0.224000871	0.298669587	0.765192164	0.999891008
Edf1	22533.91243	-0.032839121	0.169146482	-0.194146047	0.846061527	0.999891008
Mamdc4	94.02043085	0.263027402	0.34452329	0.763453182	0.445193174	0.999891008
Phpt1	16.67154053	0.008107373	0.707946494	0.011451957	0.99086286	0.999891008
Rabl6	2886.744822	0.102063095	0.152188054	0.670638022	0.502451155	0.999891008
Fcnaos	6.791213847	0.965056272	0.967937068	0.997023778	0.318752969	0.999891008
Ccdc183	6.939065662	0.472264747	1.358486142	0.34764046	0.728110217	0.999891008
Tmem141	1752.761145	0.125302934	0.291991996	0.429131399	0.667827603	0.999891008
Fcna	5490.005221	0.072829257	0.401232669	0.181513777	0.855964321	0.999891008
Lcn8	14.34951604	0.428515917	1.097152429	0.390570996	0.696114368	0.999891008
Obp2a	129.7045383	1.770512381	1.35142679	1.310106026	0.19015997	0.999891008
A230005M16Rik	6.049765742	0.889699906	1.323499	0.672233153	0.501435278	0.999891008
Bmyc	67.79135921	0.945735901	0.501917128	1.884247117	0.059531557	0.999891008
Kcnt1	2.652659678	-2.572565459	2.982905452	-0.862436138	0.388447561	0.999891008
Camsap1	1615.990444	0.0869371	0.25175417	0.345325362	0.729849782	0.999891008
Ubac1	3541.793258	-0.041145148	0.291847684	-0.140981581	0.887884493	0.999891008
Nacc2	3214.846201	0.17119425	0.21901248	0.781664359	0.434411853	0.999891008
Tmem250-ps	10008.56261	0.076963555	0.281647314	0.273262167	0.784651695	0.999891008
1810012K08Rik	74.28134076	0.025094734	0.364847351	0.068781461	0.945163575	0.999891008
Qsox2	1598.258364	0.20424088	0.254357059	0.802969184	0.421992546	0.999891008
Gpsm1	146.1907604	-0.276221234	0.380313328	-0.726299115	0.467655422	0.999891008
Dnlz	3338.919074	-0.104695044	0.210103341	-0.498302614	0.618270766	0.999891008
Card9	83.45848882	0.066995804	0.539324661	0.124221658	0.901139774	0.999891008
Gm13562	6.589691907	0.01060389	1.004337785	0.010558091	0.991576019	0.999891008
Snapc4	809.018246	0.20006525	0.212670487	0.94072879	0.346843861	0.999891008
Gm13563	8.05123303	-0.176293219	0.919340371	-0.191760554	0.847929771	0.999891008
Entr1	2314.754928	0.005690479	0.180687709	0.031493451	0.974876015	0.999891008
Pmpca	9990.571518	-0.070924139	0.178198197	-0.398007054	0.690624986	0.999891008
Inpp5e	609.6504158	0.076800085	0.249743423	0.307515946	0.758450688	0.999891008
Sec16a	14119.2471	-0.06486538	0.198806417	-0.326274077	0.744217	0.999891008
0610009E02Rik	32.08169709	-0.261048522	0.447332667	-0.583566865	0.559511759	0.999891008
Notch1	2744.210285	-0.084165296	0.366694898	-0.229524043	0.818461636	0.999891008
Egfl7	1958.574663	-0.015038772	0.239930876	-0.062679602	0.950021641	0.999891008
Agpat2	31751.46735	-0.230342674	0.354242146	-0.650240738	0.515536731	0.999891008
Dipk1b	7.779812678	0.425180986	0.955304941	0.445073576	0.656266584	0.999891008
Snora17	5.895980475	-0.390760893	1.135589529	-0.344103994	0.730768079	0.999891008
Surf6	2734.258089	0.109140906	0.205255865	0.531731	0.594912318	0.999891008
Med22	4337.908708	-0.214084803	0.286505494	-0.747227565	0.454926208	0.999891008
Rpl7a	79986.08236	-0.016196427	0.180059608	-0.089950363	0.928326659	0.999891008
Gm23969	5.383880031	0.446387051	1.440826808	0.309813121	0.756703073	0.999891008
Surf1	4114.499665	-0.172488859	0.26866119	-0.642031173	0.520852943	0.999891008
Surf2	1460.434538	0.012616501	0.192659804	0.065485899	0.947787133	0.999891008
Stkld1	26.11558853	0.341753508	0.693991479	0.492446259	0.622403904	0.999891008
Rexo4	2498.964834	-0.077774123	0.196748257	-0.395297646	0.692623236	0.999891008
Adamts13	513.942679	0.12816284	0.269785119	0.475055262	0.634747585	0.999891008
Cacfd1	3900.998137	-0.09101659	0.151274777	-0.601664016	0.547397807	0.999891008
Slc2a6	87.43294296	0.602744504	0.707098924	0.852418925	0.39398162	0.999891008
Adamtsl2	1108.201292	0.066553662	0.377138966	0.176469863	0.859924823	0.999891008
Dbhos	18.85365441	-0.395087879	0.689574645	-0.572944325	0.566682391	0.999891008
Sardh	133664.9747	-0.008184539	0.280893536	-0.029137511	0.976754919	0.999891008
Sardhos	7.187155512	0.438273898	1.693089678	0.258860416	0.795742941	0.999891008
Vav2	6840.05929	0.047110468	0.170116192	0.276931121	0.781832996	0.999891008
Brd3os	29.99333388	-0.520200864	0.704831683	-0.738049773	0.460484204	0.999891008
Brd3	4337.700369	0.063343104	0.270653396	0.23403772	0.814955695	0.999891008
Wdr5	4497.57144	0.098242276	0.170933143	0.574740944	0.565466512	0.999891008
Gm13421	49.74929922	0.601699392	0.647713451	0.928959235	0.352910213	0.999891008
Rxra	87719.30089	0.016626539	0.164108701	0.10131418	0.91930106	0.999891008
Col5a1	875.6638484	0.023857221	0.343452872	0.069462866	0.94462119	0.999891008
Olfm1	326.6410716	-0.222679048	0.400480757	-0.556029332	0.578190803	0.999891008
Ppp1r26	16.64145527	0.094645892	0.848133347	0.111593174	0.911145985	0.999891008
1700007K13Rik	2.892070167	-0.740585263	2.382761283	-0.310809676	0.755945313	0.999891008
Mrps2	6309.283348	0.07693449	0.226375115	0.339854006	0.733966475	0.999891008
Rpsa-ps9	13.14759206	0.077265582	0.689799833	0.112011599	0.91081421	0.999891008
Gbgt1	60.32501813	0.232317239	0.628162868	0.369835994	0.711504695	0.999891008
Gm10134	18.37961588	0.046158231	0.71378412	0.064666935	0.94843919	0.999891008
Ralgds	327.4507169	0.33458888	0.50539886	0.662029352	0.507952411	0.999891008
Gtf3c5	892.7511747	-0.086095073	0.255360728	-0.337150796	0.736003227	0.999891008
Tsc1	3175.819593	-0.030328153	0.210820651	-0.1438576	0.885612917	0.999891008
Spaca9	12.03474592	-1.004137374	1.154199422	-0.86998603	0.384308038	0.999891008
Ak8	14.23208215	-1.086992339	0.850961606	-1.277369427	0.201471853	0.999891008
Gtf3c4	4040.286238	-0.205448028	0.193023404	-1.064368488	0.287161803	0.999891008
Ddx31	755.8042165	-0.039368478	0.225910036	-0.174266174	0.861656281	0.999891008
Barhl1	18.71816831	1.33150179	0.729238625	1.82587941	0.067868428	0.999891008
Cfap77	13.59057706	1.377248426	0.660525711	2.085079207	0.037062111	0.999891008
Gm13394	7.384332872	0.08275173	0.919185336	0.090027252	0.928265559	0.999891008
Ttf1	1109.261029	0.074869198	0.272020699	0.275233459	0.783136882	0.999891008
Setx	3658.906379	0.191336971	0.243786274	0.784855391	0.43253836	0.999891008
Ntng2	197.7313537	0.219734677	0.409397348	0.536727164	0.59145609	0.999891008
6530402F18Rik	95.70870714	0.196700487	0.558302115	0.35231908	0.724598981	0.999891008
Med27	598.5613588	0.111545283	0.301860334	0.369526136	0.711735596	0.999891008
Rapgef1	11230.02736	-0.039522098	0.201446405	-0.196191627	0.844460182	0.999891008
Gm13420	4.033143945	-2.211122102	1.522837331	-1.451975242	0.146508489	0.999891008
Trub2	2177.133049	0.094701845	0.22368426	0.423372862	0.672023242	0.999891008
Coq4	879.9315747	0.053453094	0.218312027	0.244847224	0.806574727	0.999891008
Slc27a4	7740.157191	0.130066722	0.181701068	0.715828053	0.474097528	0.999891008
Urm1	2642.512292	-0.090242298	0.171166578	-0.527219155	0.598041409	0.999891008
Cercam	36.64306516	-0.252211511	0.483532898	-0.521601553	0.601947782	0.999891008
Odf2	1476.138833	0.180978554	0.17658876	1.024858855	0.305429791	0.999891008
Gle1	4160.593905	-5.63E-05	0.262494365	-2.14E-04	0.999828941	0.999891008
Sptan1	16430.14141	0.32640728	0.225077752	1.450197884	0.147003345	0.999891008
Dync2i2	1219.783941	-0.089790917	0.267605679	-0.335534423	0.737221982	0.999891008
Set	14462.30062	-0.109824259	0.185630083	-0.591629639	0.554098622	0.999891008
Pkn3	57.24666197	-0.625478622	0.469047162	-1.333509023	0.182364816	0.999891008
Zdhhc12	1756.622126	-0.235311502	0.225425089	-1.043856756	0.296551668	0.999891008
Zer1	2976.229057	0.076545514	0.280851576	0.272547923	0.785200748	0.999891008
Tbc1d13	3984.224956	0.065255202	0.296884302	0.219800111	0.826026833	0.999891008
Endog	4321.890807	0.011437449	0.303390281	0.037698799	0.969927833	0.999891008
Spout1	2122.0581	-0.208954153	0.299562167	-0.697531852	0.485470013	0.999891008
Kyat1	11101.50305	-0.087385753	0.535714109	-0.163120127	0.870423853	0.999891008
1700084E18Rik	42.59142096	-0.493347111	0.487155358	-1.012710017	0.311198692	0.999891008
Lrrc8a	1243.321429	-0.159456764	0.234516074	-0.679939594	0.49654271	0.999891008
Phyhd1	44.03551577	0.543534813	0.419935752	1.294328501	0.195551976	0.999891008
Dolk	2745.104659	0.062226948	0.230538726	0.269919717	0.787222018	0.999891008
Nup188	953.1461477	0.045372433	0.233466706	0.194342199	0.845907945	0.999891008
Sh3glb2	2295.845538	-0.15110061	0.239733938	-0.630284605	0.528508394	0.999891008
Miga2	11756.67886	-0.15340104	0.24228342	-0.633147079	0.526637601	0.999891008
Dolpp1	1582.991904	-0.00674862	0.206140742	-0.032737923	0.973883582	0.999891008
Crat	22180.92116	-0.135266344	0.249506442	-0.542135675	0.587725044	0.999891008
Ptpa	8969.571046	0.004608883	0.187197752	0.024620399	0.980357748	0.999891008
Ier5l	160.0318169	0.711113341	0.484290067	1.468362433	0.1420058	0.999891008
Cstad	1.990331948	2.200613921	2.049926336	1.073508781	0.283042901	0.999891008
Gm14486	4.147260636	0.160920905	1.338767468	0.120200788	0.904324094	0.999891008
Ntmt1	1694.590769	0.187692593	0.206120359	0.910597061	0.36250772	0.999891008
Asb6	1394.679213	0.105278264	0.182652491	0.576385592	0.564354581	0.999891008
Tor1b	6398.642576	-0.614890345	0.242519822	-2.535423046	0.01123116	0.999891008
Tor1a	10058.14575	-0.52454335	0.227780832	-2.302842364	0.021287714	0.999891008
BC005624	3802.919071	-0.150212722	0.199203102	-0.754068188	0.450808278	0.999891008
Usp20	1202.369855	-0.184242098	0.196516211	-0.937541475	0.3484801	0.999891008
Fnbp1	1825.926545	-0.063865457	0.158301013	-0.403443135	0.68662226	0.999891008
D330023K18Rik	121.9510608	-0.429598714	0.293123523	-1.465589352	0.142760194	0.999891008
Gpr107	3256.340108	-0.085410017	0.160145995	-0.533325965	0.593807957	0.999891008
Gm22516	2.518627978	0.52998723	1.812223634	0.29245134	0.769941559	0.999891008
Ncs1	15.47304329	-0.145358322	0.818163197	-0.177664215	0.858986691	0.999891008
Hmcn2	264.7508597	-0.00608045	0.438685154	-0.013860624	0.988941176	0.999891008
Ass1	933249.9201	-0.160559852	0.358310944	-0.448102005	0.654079581	0.999891008
Fubp3	3402.076323	0.005296833	0.150543444	0.035184748	0.971932424	0.999891008
Exosc2	1762.328245	-0.009520361	0.167111542	-0.056970098	0.954569015	0.999891008
Gm13427	4.110605383	-0.424572981	1.208532903	-0.35131272	0.725353753	0.999891008
Abl1	3711.983146	0.302812288	0.156951137	1.929341151	0.053688524	0.999891008
Qrfp	16.60922989	0.165293819	0.595572636	0.277537633	0.781367314	0.999891008
Lamc3	376.1865541	-0.186179988	0.304584578	-0.611258748	0.541028296	0.999891008
Aif1l	39.04761936	-0.088527926	0.560099255	-0.158057568	0.874411436	0.999891008
Nup214	1563.106128	0.227657542	0.165215968	1.377939101	0.168222091	0.999891008
Fam78a	199.4540111	-0.049044836	0.467858256	-0.104828408	0.916511968	0.999891008
Plpp7	50.87350252	-0.119045503	0.407138364	-0.292395689	0.769984104	0.999891008
Prrc2b	7903.674199	0.288572832	0.160743246	1.795240791	0.072615344	0.999891008
Pomt1	1469.51972	-0.10875101	0.26164449	-0.415644181	0.677670392	0.999891008
Uck1	6191.247612	0.304166852	0.230568879	1.319201675	0.187101698	0.999891008
Swi5	11761.19698	-0.145536748	0.197520474	-0.736818545	0.461232704	0.999891008
Golga2	6683.375917	0.089713877	0.170886253	0.524991774	0.599588909	0.999891008
Dnm1	28.96910427	0.14960011	0.454522946	0.329136541	0.742052486	0.999891008
Ciz1	1693.826476	-0.126614068	0.190638871	-0.664156621	0.506590074	0.999891008
1110008P14Rik	2451.984602	-0.092640292	0.183612871	-0.504541384	0.613880988	0.999891008
Ptges2	4994.315344	0.078789747	0.198658198	0.396609594	0.691655377	0.999891008
Gm13413	1.769828545	-0.307871434	2.163210359	-0.142321542	0.886826032	0.999891008
Slc25a25	24279.16681	-0.357887999	1.085207167	-0.329787722	0.741560365	0.999891008
Naif1	540.0900814	0.077242843	0.205072604	0.376660958	0.70642558	0.999891008
Gm13412	3.210649943	0.786058484	1.513857795	0.519241957	0.603592024	0.999891008
Fam102a	4483.845032	0.209319018	0.412210783	0.507796074	0.611596363	0.999891008
Dpm2	1693.337902	-0.123702931	0.185926986	-0.665330694	0.505839003	0.999891008
St6galnac4	148.3078436	-0.199429983	0.568930934	-0.350534609	0.725937521	0.999891008
St6galnac6	7680.100873	0.030374532	0.23435309	0.129610119	0.896874897	0.999891008
Ak1	25.89633024	-0.451223014	0.67509077	-0.668388658	0.503885533	0.999891008
Eng	9880.897126	-0.047546062	0.215407866	-0.220725746	0.825305984	0.999891008
Fpgs	27483.81942	0.220906423	0.277227751	0.796840946	0.425543412	0.999891008
Cdk9	6440.74913	-0.105214345	0.185855723	-0.566107638	0.571320611	0.999891008
Sh2d3c	1180.899293	-0.068033855	0.257120156	-0.264599461	0.791318035	0.999891008
6330409D20Rik	4.788505877	-0.208676162	1.592654865	-0.131024095	0.895756247	0.999891008
Ttc16	10.56717586	-0.618033844	0.833319168	-0.741653219	0.45829747	0.999891008
Tor2a	5208.20536	-0.013528567	0.192400115	-0.070314755	0.943943139	0.999891008
Ptrh1	181.7191353	0.162202377	0.302993156	0.535333469	0.592419287	0.999891008
Cfap157	41.47709915	0.955943092	0.578404969	1.652722823	0.098387287	0.999891008
Stxbp1	500.4672275	-0.090580475	0.277195462	-0.326774738	0.743838267	0.999891008
Niban2	1444.87429	0.268939515	0.200337468	1.34243243	0.179455825	0.999891008
Lrsam1	1219.693006	0.207729253	0.266087119	0.780681357	0.434989928	0.999891008
Rpl12	30968.04827	0.11572345	0.168474903	0.686888366	0.492153079	0.999891008
Slc2a8	3094.744234	0.119802467	0.177489694	0.674982669	0.499686776	0.999891008
Garnl3	29.7511479	-0.678339889	0.746864066	-0.908250805	0.363745728	0.999891008
Ralgps1	270.3698631	-0.130309109	0.346819177	-0.375726367	0.707120334	0.999891008
Gm13528	31.89235366	0.542255188	0.65316661	0.830194287	0.406428945	0.999891008
Angptl2	1421.929615	-0.158764458	0.287076284	-0.55303927	0.580236521	0.999891008
Zbtb34	443.5573236	-0.082703901	0.296960505	-0.278501349	0.78062753	0.999891008
Zbtb43	3167.656377	-0.00450902	0.176553967	-0.025539047	0.979625004	0.999891008
Mvb12b	451.1713136	0.141204925	0.312995023	0.451141118	0.651887845	0.999891008
Pbx3	368.3487952	0.022969522	0.283908202	0.080904749	0.935517703	0.999891008
Mapkap1	6928.98701	-0.140184157	0.204446253	-0.68567731	0.492916618	0.999891008
Gm13408	1.679166572	-0.456679716	1.651821342	-0.276470405	0.782186787	0.999891008
Gapvd1	5452.263196	-0.028921233	0.202406995	-0.142886529	0.886379798	0.999891008
Hspa5	130431.267	0.426704894	0.17257085	2.472635989	0.013412068	0.999891008
Rabepk	1197.195022	-0.004441239	0.183637356	-0.024184837	0.980705173	0.999891008
Fbxw2	6726.491728	0.032622964	0.185605337	0.175765227	0.860478389	0.999891008
Gm34653	21.71067254	0.923470713	0.703795986	1.312128417	0.189476809	0.999891008
Psmd5	4573.971577	-0.004850881	0.168073425	-0.028861678	0.976974909	0.999891008
Cutal	2503.707601	0.249880195	0.295022967	0.846985567	0.397003166	0.999891008
Phf19	85.570012	0.39220175	0.350921611	1.117633505	0.263723553	0.999891008
Traf1	48.18058589	0.124498495	0.49562938	0.251192726	0.801665108	0.999891008
Hc	81490.91608	-0.070488433	0.310165716	-0.227260554	0.820221144	0.999891008
Gm13449	5.263566624	-0.127893109	1.10156143	-0.116101659	0.907571974	0.999891008
AI182371	33691.8715	-0.173065723	0.246509076	-0.702066333	0.482637797	0.999891008
Cntrl	5173.95462	0.263003438	0.293978649	0.894634487	0.37098251	0.999891008
Rab14	20262.13067	-0.046993769	0.156541415	-0.300200232	0.764024428	0.999891008
Gsn	2793.73815	-0.22410836	0.197884913	-1.132518675	0.257416437	0.999891008
Stom	6360.057975	-0.159897752	0.178567113	-0.895449053	0.370547089	0.999891008
Ggta1	559.8621126	0.172016791	0.35923776	0.47883828	0.632053682	0.999891008
Dab2ip	2317.636804	0.146007714	0.183151655	0.797195711	0.425337377	0.999891008
Ttll11	170.6308146	0.588463766	0.449464591	1.309255004	0.190447986	0.999891008
Ndufa8	17991.0867	0.021781602	0.193788285	0.112398964	0.910507077	0.999891008
Morn5	2.553731038	-1.363327055	2.361390201	-0.577340862	0.563709215	0.999891008
Rbm18	1972.650834	-0.021222536	0.168967886	-0.125601002	0.90004777	0.999891008
Mrrf	2819.669045	-0.114772863	0.204285466	-0.561825886	0.574234653	0.999891008
Gm13429	1.849076654	2.341189312	1.830455247	1.279020241	0.200889928	0.999891008
Gm13431	2.321490033	0.57172786	2.427514471	0.235519857	0.813805269	0.999891008
Ptgs1	1625.107743	-0.008173035	0.389140328	-0.021002795	0.983243426	0.999891008
Gm43621	1.67083443	4.249578385	2.414682609	1.759891081	0.078426276	0.999891008
Olfr338	31.71634941	-0.089289055	0.507059194	-0.176091976	0.860221685	0.999891008
Olfr344	6.536357438	0.756958473	1.171704066	0.64603213	0.518258547	0.999891008
Gm13436	1.477647075	4.080508976	3.185397872	1.28100449	0.200192089	0.999891008
Olfr365	219.1794454	-0.402183624	0.379653597	-1.059343641	0.289443307	0.999891008
Pdcl	2671.934058	-0.210207398	0.159489011	-1.318005526	0.187501798	0.999891008
Rc3h2	1515.770912	-0.094451527	0.297898196	-0.317059748	0.751198267	0.999891008
Zbtb6	693.8563149	-0.112350137	0.265014136	-0.423940168	0.671609449	0.999891008
Zbtb26	173.2239581	0.141901367	0.398449833	0.356133583	0.721740528	0.999891008
Rabgap1	2765.818972	0.006376505	0.208048681	0.0306491	0.975549384	0.999891008
Strbp	5829.842518	0.074597176	0.18356037	0.40639042	0.684455757	0.999891008
Gm17893	2.566152618	2.800713557	1.918968178	1.459489318	0.144430479	0.999891008
Gpr21	4.236629233	1.507714461	1.197329701	1.25923082	0.207946973	0.999891008
Crb2	9.035997602	-0.299860367	1.210670023	-0.247681334	0.804380975	0.999891008
Dennd1a	3029.79515	0.105383939	0.194281995	0.54242772	0.587523888	0.999891008
Lhx2	456.9989109	-0.058179444	0.484407091	-0.120104443	0.904400413	0.999891008
Gm44062	6.804315327	-0.849997556	1.404084253	-0.605375036	0.544929834	0.999891008
Nek6	7973.371206	0.277277964	0.215247011	1.288184967	0.197681584	0.999891008
Psmb7	13312.92858	-0.179318586	0.218096961	-0.822196627	0.410964998	0.999891008
Nr6a1	815.7035747	0.240278284	0.274056987	0.876745698	0.380624779	0.999891008
5730507A11Rik	3.092852397	1.57752675	1.894657719	0.832618332	0.405060017	0.999891008
Olfml2a	34.33029349	-0.650752734	0.588775934	-1.105263813	0.269045293	0.999891008
Gm13496	5.152940745	-0.328436314	1.281884253	-0.256213705	0.797785827	0.999891008
Wdr38	8.788304841	-0.979922263	0.854367299	-1.146956659	0.251399534	0.999891008
Rpl35	5660.286503	-0.133362039	0.201167947	-0.66293881	0.507369744	0.999891008
Arpc5l	4344.667274	-0.110017291	0.185684632	-0.592495405	0.553518897	0.999891008
Golga1	1282.060238	-0.045979236	0.277685309	-0.165580369	0.868487198	0.999891008
Scai	172.0889569	0.279745857	0.329191727	0.849796135	0.395438439	0.999891008
Ppp6c	4596.218821	-0.081832143	0.194241163	-0.42129146	0.673542266	0.999891008
Gm13456	46.92481283	-0.002701714	0.431119124	-0.006266745	0.994999893	0.999891008
Gm13461	2.070649943	-0.020928203	1.715623043	-0.012198602	0.990267165	0.999891008
Gm13464	9.031481149	0.146192204	0.841146686	0.173801082	0.862021794	0.999891008
Kynu	26527.34227	-0.324052575	0.409911912	-0.790541981	0.429211315	0.999891008
Arhgap15	156.5853888	0.153919304	0.451248528	0.341096524	0.733030918	0.999891008
Arhgap15os	7.138091755	0.050618383	1.823610398	0.027757235	0.977855774	0.999891008
Gtdc1	1204.755935	-0.327241226	0.244374123	-1.339099336	0.180538337	0.999891008
Gm13477	11.34935373	-0.680645668	0.815837338	-0.834290901	0.404117078	0.999891008
Zeb2	1316.053269	0.372585248	0.341722129	1.090316418	0.275573785	0.999891008
Zeb2os	15.50933236	0.187315156	0.717348116	0.261121695	0.793998662	0.999891008
NA	1.473565379	1.877367487	2.810541024	0.6679737	0.504150381	0.999891008
Gm13470	3.020143402	0.178454412	2.36724864	0.075384735	0.939908604	0.999891008
Gm13481	2.183519302	2.34268069	2.087532873	1.122224574	0.261766967	0.999891008
Acvr2a	2857.442516	-0.08899388	0.167248665	-0.532105173	0.594653155	0.999891008
Orc4	1593.027242	-0.052546736	0.203302319	-0.258465997	0.796047288	0.999891008
Mbd5	777.5890209	-0.236801879	0.25040353	-0.945681074	0.344311279	0.999891008
Ap2m1-ps	77.47778933	-0.260477486	0.357774935	-0.728048447	0.46658393	0.999891008
Epc2	2049.900511	-0.064158455	0.178291236	-0.359851987	0.718957824	0.999891008
Kif5c	12.21209493	0.266738358	1.049342508	0.254195704	0.799344369	0.999891008
Lypd6b	3.933626096	2.49853814	1.812156802	1.378764872	0.167967261	0.999891008
Lypd6	7.080062132	0.94209674	1.091339624	0.863247993	0.388001131	0.999891008
Mmadhc	11570.44774	0.03939612	0.198386767	0.198582398	0.842589424	0.999891008
Gm13483	15.53808624	0.162090036	0.734608136	0.2206483	0.82536629	0.999891008
Gm48908	25.2854347	0.007708671	0.534592036	0.014419727	0.988495121	0.999891008
Gm13486	2.605120243	-1.782884404	2.457398261	-0.725517077	0.468134872	0.999891008
Rnd3	3760.052394	0.405816696	0.356883104	1.137113781	0.255490724	0.999891008
Gm13493	2.564635482	0.365018126	2.09702784	0.174064511	0.861814763	0.999891008
Rbm43	486.7529577	0.19981057	0.28655814	0.697277592	0.485629089	0.999891008
Nmi	2237.947084	-0.21398313	0.21129044	-1.012744024	0.311182444	0.999891008
Tnfaip6	23.63860222	-0.324901116	0.846262003	-0.383924972	0.701034057	0.999891008
Rif1	1413.801284	0.239341499	0.19213395	1.245701234	0.2128741	0.999891008
Neb	742.5996811	0.084763967	0.395064149	0.214557477	0.83011235	0.999891008
Gm13522	67.53053218	0.117868956	0.578708059	0.203676022	0.838606681	0.999891008
Arl5a	14589.21751	-0.192729757	0.200850638	-0.959567562	0.337272901	0.999891008
A430018G15Rik	3.150575059	-0.515876061	1.954510701	-0.263941283	0.791825164	0.999891008
Cacnb4	51.73049904	0.292908681	0.513435359	0.570487941	0.568346799	0.999891008
Stam2	2653.66783	-0.075423486	0.162042856	-0.465453943	0.641606412	0.999891008
Fmnl2	2216.173981	0.385045612	0.393273691	0.979077982	0.32754145	0.999891008
Prpf40a	7146.823177	0.080640591	0.148407442	0.543372961	0.586873038	0.999891008
Arl6ip6	1508.282592	-0.090401737	0.212224367	-0.425972464	0.670127911	0.999891008
Idi1-ps1	18.35360403	0.788015881	0.949835153	0.829634362	0.406745543	0.999891008
Nr4a2	110.4632174	0.212240673	0.523099571	0.40573666	0.684936103	0.999891008
A930012O16Rik	115.8044179	-0.089075099	0.292202524	-0.30484028	0.760487802	0.999891008
Gpd2	6538.460432	0.021726744	0.445597926	0.048758628	0.961111653	0.999891008
Cytip	661.5487442	-0.675123242	0.684164153	-0.986785465	0.323747822	0.999891008
Acvr1c	2.766787736	0.269011852	1.993387452	0.134952115	0.892649735	0.999891008
Acvr1	1648.006067	0.062158615	0.293459735	0.211813094	0.832252852	0.999891008
Upp2	53674.93089	-0.621380593	0.574312386	-1.081955759	0.279272187	0.999891008
Gm13558	1.767321581	3.217340587	2.104336543	1.528909716	0.126286827	0.999891008
Ccdc148	358.6639209	-0.709901102	0.560926507	-1.265586654	0.205661107	0.999891008
Pkp4	12476.02475	-0.101798075	0.177582861	-0.573242679	0.566480391	0.999891008
5330411J11Rik	2.303946036	0.235922847	2.452224781	0.096207676	0.923355635	0.999891008
Gm13552	4.740016508	0.461949637	1.190915899	0.387894425	0.698094164	0.999891008
Tanc1	1845.538062	0.049418709	0.226143439	0.218528156	0.827017623	0.999891008
Wdsub1	474.3804965	0.022030606	0.214090532	0.102903223	0.918039779	0.999891008
Baz2b	1666.25594	0.035496975	0.22712725	0.156286727	0.875807018	0.999891008
Gm13572	2.214740462	1.909593596	1.752706766	1.089511168	0.275928533	0.999891008
Gm13620	3.103773062	-0.092362307	1.500247905	-0.061564697	0.950909492	0.999891008
Marchf7	3651.326684	-0.083585343	0.216141108	-0.386716546	0.698966065	0.999891008
Cd302	42530.79139	-0.172055351	0.205433425	-0.837523647	0.402298291	0.999891008
Rpl10a-ps4	5.427630397	1.235262784	1.05908574	1.166348236	0.243473678	0.999891008
Ly75	228.6687527	-0.052537354	0.366563687	-0.143323946	0.886034345	0.999891008
Pla2r1	222.4550088	-0.105553928	0.316846686	-0.33313881	0.739029505	0.999891008
Itgb6	5.438637573	0.261696337	1.099735052	0.237963077	0.811909732	0.999891008
Rbms1	5315.474901	-0.204689175	0.196736751	-1.040421646	0.298144049	0.999891008
Tank	2134.086852	0.183391584	0.21558056	0.850687018	0.394943236	0.999891008
Psmd14	6794.010427	-0.119134994	0.186848123	-0.637603378	0.523731896	0.999891008
Slc4a10	8.870302419	0.198946965	1.160687461	0.171404424	0.863905777	0.999891008
Dpp4	11996.06707	-0.025834163	0.209673299	-0.123211509	0.901939612	0.999891008
Gm13561	2.93412966	-0.237018679	1.52325287	-0.15560035	0.876348049	0.999891008
Gm13565	1.764236529	0.45646597	3.214611176	0.141997257	0.887082172	0.999891008
Fap	5.63859056	-0.160815292	1.156300765	-0.13907739	0.889388995	0.999891008
Ifih1	3252.401404	0.014515586	0.226790199	0.064004466	0.94896667	0.999891008
Gca	427.619485	-0.169717605	0.218152547	-0.777976731	0.436582731	0.999891008
Kcnh7	49.71145597	0.066941118	0.393006236	0.17033093	0.864749888	0.999891008
Fign	626.0400126	0.30712089	0.488874909	0.628219784	0.529859972	0.999891008
Gm13577	7.13165069	0.500941793	0.879200354	0.569769781	0.568833854	0.999891008
Grb14	8275.462272	-0.245708272	0.182492065	-1.346405236	0.178171863	0.999891008
Cobll1	9590.070399	-0.181176675	0.300152226	-0.603615964	0.546098997	0.999891008
Gm13594	36.53043552	0.165172161	0.475486835	0.347374837	0.728309735	0.999891008
Slc38a11	43.70083308	1.379716365	0.76462655	1.804431673	0.071163662	0.999891008
Scn3a	29.0370793	-0.296765447	0.737557173	-0.402362635	0.687417165	0.999891008
Scn2a	13.23488847	-1.514994555	1.151248965	-1.315957366	0.188188353	0.999891008
Galnt3	58.75143898	0.094796317	0.775169589	0.122291068	0.902668505	0.999891008
Ttc21b	282.3171754	-0.2392422	0.363551362	-0.658069877	0.510493231	0.999891008
Scn7a	31.93782962	-0.599862024	0.559449937	-1.072235395	0.283614316	0.999891008
B3galt1	3306.959471	0.066068642	0.349352888	0.189117207	0.850000956	0.999891008
Stk39	366.5163581	-0.235227578	0.245168559	-0.959452465	0.337330856	0.999891008
Gm13597	2.96420117	-1.266224098	1.694970985	-0.747047654	0.455034796	0.999891008
Gm36231	32.86608095	1.244392011	0.59262332	2.099802639	0.035746206	0.999891008
Gm13612	1.890371895	2.388659526	2.200301644	1.085605482	0.277653574	0.999891008
Cers6	2126.236542	0.30894451	0.384153251	0.804222038	0.421268754	0.999891008
Gm37666	4.268317937	-1.276146524	1.352702431	-0.943405212	0.345473678	0.999891008
Gm38377	4.630647153	-0.307495897	1.714297021	-0.179371424	0.857646068	0.999891008
Nostrin	3043.319079	0.006344362	0.187709291	0.033798871	0.973037536	0.999891008
Spc25	450.3305901	-0.515553401	0.32148377	-1.603668521	0.108787138	0.999891008
G6pc2	2.07517246	0.179869835	1.743259747	0.103180169	0.917819979	0.999891008
Abcb11	27295.92123	0.050339328	0.296983819	0.169501923	0.86540186	0.999891008
Gm13613	6.533705441	0.476374947	1.213493873	0.392564773	0.694640962	0.999891008
Dhrs9	216.4057601	0.128793689	0.588728474	0.218765856	0.826832446	0.999891008
Lrp2	17.11165025	-0.05706897	0.949040496	-0.060133335	0.95204944	0.999891008
Bbs5	313.1678506	-0.05964995	0.285756342	-0.208744097	0.834648014	0.999891008
Klhl41	11.75410014	-0.299226857	0.713593124	-0.419324187	0.674979222	0.999891008
Fastkd1	3046.243513	0.088890079	0.270324383	0.328827454	0.742286111	0.999891008
Ppig	6665.201619	0.095967451	0.189778282	0.505681947	0.613079944	0.999891008
Gm13622	3.133665133	0.37064358	1.545142278	0.239876667	0.81042587	0.999891008
Ccdc173	25.0600267	0.524737678	0.602833465	0.870452138	0.384053365	0.999891008
Phospho2	2343.92429	-0.099367812	0.289925033	-0.342736227	0.731796906	0.999891008
Klhl23	83.17857516	-0.364032308	0.484739802	-0.750984976	0.452661698	0.999891008
Ssb	5989.803255	-0.039984298	0.164587867	-0.242935878	0.808055071	0.999891008
Mettl5	1225.171327	0.003057987	0.197772951	0.015462107	0.987663515	0.999891008
Mettl5os	8.184349644	-0.125870884	0.946215423	-0.13302561	0.894173126	0.999891008
Ubr3	18794.59542	0.015643	0.207206003	0.075494918	0.939820941	0.999891008
Rpl9-ps7	31.01908729	-0.25423545	0.499917707	-0.508554602	0.611064457	0.999891008
Sp5	235.4717838	0.567438522	0.430289665	1.318736116	0.187257348	0.999891008
Gm26558	29.40343986	1.14461296	0.565724251	2.023270095	0.043045308	0.999891008
Gorasp2	13678.77659	0.021865018	0.200957736	0.108804064	0.9133579	0.999891008
Tlk1	6919.515059	-0.022128833	0.158129927	-0.139940831	0.88870674	0.999891008
Mettl8	967.1979213	-0.070486008	0.437396932	-0.161148839	0.871976175	0.999891008
Dcaf17	1136.347544	-0.104597314	0.26422863	-0.395859124	0.692208958	0.999891008
Cybrd1	11.4729092	3.280606381	1.242930315	2.63941296	0.008304975	0.999891008
Dync1i2	5265.831162	-0.128331342	0.191292681	-0.670863839	0.502307275	0.999891008
Slc25a12	4070.799882	-0.095154989	0.155322723	-0.612627609	0.540122599	0.999891008
Hat1	1065.427358	-0.314812028	0.17225611	-1.827581201	0.067612429	0.999891008
Metap1d	2176.986632	-0.086439132	0.222273839	-0.388885764	0.697360653	0.999891008
Dlx1as	13.08482553	0.885996446	0.701724752	1.262598253	0.206733596	0.999891008
Itga6	377.4958374	0.212318592	0.294204137	0.721670995	0.470496779	0.999891008
Pdk1	10324.5552	0.498520237	0.20182859	2.470017928	0.013510628	0.999891008
Rapgef4	32365.44867	0.151689273	0.210343165	0.721151427	0.470816353	0.999891008
Rapgef4os1	7.159098057	-0.082745942	1.388242003	-0.05960484	0.952470364	0.999891008
Rapgef4os2	21.84105132	0.422767762	0.706286024	0.598578688	0.549453871	0.999891008
Rapgef4os3	115.076644	0.895667883	0.47227703	1.896488344	0.0578955	0.999891008
Map3k20	1785.414376	-0.025547963	0.239677825	-0.106592937	0.915111922	0.999891008
Cdca7	208.8115141	0.315256358	0.426689503	0.738842545	0.460002614	0.999891008
6430710C18Rik	2.594807794	1.661366647	1.616387668	1.027826851	0.304031283	0.999891008
Sp3	6512.479583	-0.011785533	0.267356314	-0.044081746	0.964839243	0.999891008
Sp3os	62.306014	-0.183941802	0.347571628	-0.529219841	0.596652955	0.999891008
Ola1	3969.777627	0.107621582	0.204263319	0.526876694	0.598279219	0.999891008
Cir1	2848.896041	0.097866522	0.212301211	0.460979574	0.64481326	0.999891008
Scrn3	5748.538294	-0.122650537	0.192838075	-0.636028633	0.52475776	0.999891008
Gpr155	1882.695668	0.207759885	0.204204945	1.017408687	0.308959051	0.999891008
D230022J07Rik	5.528938474	2.291169853	1.154847435	1.983958906	0.047260421	0.999891008
Wipf1	1225.505192	-0.01222662	0.410994559	-0.029748861	0.976267344	0.999891008
Chrna1	2.741407358	2.01251294	2.30989268	0.8712582	0.383613188	0.999891008
Chrna1os	177.6238139	0.267216072	0.354839089	0.753062673	0.451412254	0.999891008
Chn1os3	14.7956159	0.658254749	0.693128929	0.949685868	0.342271893	0.999891008
Chn1	6.627596849	0.004095485	1.072870631	0.003817315	0.996954231	0.999891008
Atf2	3610.442126	-0.002377234	0.183242867	-0.012973132	0.989649229	0.999891008
NA	2.052889003	-1.282988254	1.989510737	-0.644876265	0.519007374	0.999891008
Atp5g3	75964.83838	-0.08384012	0.187474561	-0.447207981	0.654724899	0.999891008
Lnpk	468.1694716	-0.179504483	0.21405317	-0.838597638	0.401695137	0.999891008
Mrpl23-ps1	55.39057267	0.003965526	0.358254063	0.011069033	0.99116837	0.999891008
Hoxd8	2.938243179	1.710170513	1.894998948	0.902465152	0.366809825	0.999891008
Mtx2	7966.994687	-0.082702877	0.198218935	-0.417229955	0.676510217	0.999891008
Rps6-ps4	1013.544952	0.163645201	0.374259856	0.437250211	0.661929899	0.999891008
Hnrnpa3	32169.19246	-0.024261838	0.242049465	-0.100235039	0.920157729	0.999891008
Nfe2l2	7887.995169	0.179955714	0.268735154	0.669639649	0.503087532	0.999891008
E030042O20Rik	58.79435991	0.732540043	0.405172559	1.807970523	0.070611088	0.999891008
Gm13657	71.13394229	0.501190006	0.547552599	0.915327598	0.360019675	0.999891008
Agps	1723.31869	0.033286605	0.276453478	0.120405811	0.904161688	0.999891008
Ttc30b	653.2665809	0.091392145	0.340322267	0.268545887	0.788279159	0.999891008
Ttc30a2	22.61937498	-0.162627241	0.551026057	-0.2951353	0.767890525	0.999891008
Ttc30a1	178.5375198	0.051985802	0.34043597	0.152703611	0.878632013	0.999891008
Rbm45	2068.288288	-0.020506594	0.194683856	-0.105332793	0.916111743	0.999891008
Osbpl6	10.70704645	-0.696350405	0.85737891	-0.812185134	0.416685408	0.999891008
Prkra	1678.865239	-0.098497041	0.292080085	-0.337226143	0.735946431	0.999891008
Pjvk	1.624001092	-0.297665034	2.610941351	-0.114006787	0.909232413	0.999891008
Fkbp7	246.4750346	0.064718194	0.280795383	0.230481686	0.817717493	0.999891008
[truncated: 18,567 more rows]
